# Supplementary material for: Cerebrospinal fluid proteome alterations related to depressive symptoms in cognitive decline and Alzheimer's disease
Source: Alzheimers Dement. 2025 Dec 26;21(12):e71054. doi: 10.1002/alz.71054 (PMC12741918; doi:10.1002/alz.71054)
Supplement: Supplementary file 1 — Supporting Information [file ALZ-21-e71054-s003.xlsx]

## Sheet: overview
Table	Title
S1	characteristics of the study participants per diagnosis
S2	results linear regression GDS in ADC
S3	results linear regression GDS in EMIF
S4	selection process of proteins associated with depression
S5	KEGG pathway enrichment results
S6	GO biological processes pathway enrichment analysis
S7	GO cellular components pathway enrichment analysis
S8	GO molecular functions pathway enrichment analysis
S9	results logistic regression depression in ADC
S10	results logistic regression depression in EMIF
S11	selection process of proteins associated with depression in subgroups
S12	KEGG pathway enrichment results in amyloid positive individuals
S13	GO biological processes pathway enrichment analysis in amyloid positive individuals
S14	GO cellular components pathway enrichment analysis in amyloid positive individuals
S15	GO molecular functions pathway enrichment analysis in amyloid positive individuals
S16	Pearson correlation of proteins with age in ADC
S17	Pearson correlation of proteins with age in EMIF
S18	regression results longitudinal outcomes in ADC
S19	regression results longitudinal outcomes in EMIF

## Sheet: S1
Characteristics of the ADC study participants per diagnosis							Characteristics of the EMIF study participants per diagnosis
	total	NC	MCI	mild AD	p-value			total	NC	MCI	mild AD	p-value
	n = 450	n = 164	n = 94	n = 192				n = 238	n = 59	n = 96	n = 83
demographic data							demographic data
female, n (%)	185 (41.1)	63 (38.4)	33 (35.1)	89 (46.4)	0.131		female, n (%)	121 (50.8)	27 (45.8.0)	48 (50.0)	46 (55.4)	0.769
age, mean (s.d.)	63.6 ± 8.1	60.2 ± 8.1	66.4 ± 7.7	68.3 ± 8.2	<.001		age, mean (s.d.)	67.4 ± 7.6	65.3 ± 7.5	67.9 ± 6.9	68.3 ± 8.2	0.009
education years, mean (s.d.)	11.7 ± 3.0	12.1 ± 3.0	11.9 ± 3.3	10.0 ±3.8	0.006		education years, mean (s.d.)	10.7 ± 3.7	11.4 ± 3.4	10.8 ± 3.7	10.0 ±3.8	0.019
clinical data, mean (s.d.)							clinical data, mean (s.d.)
Depression, n (%)	85 (18.9)	33 (20.1)	18 (19.1)	34 (17.7)	0.842		Depression, n (%)	48 (20.2)	7 (11.9)	22 (22.9)	19 (22.9)	0.082
GDS	3.0 ± 2.6	3.1 ± 2.8	2.8 ± 2.5	3.0 ± 2.8	0.64		GDS	2.9 ± 2.7	2.2 ± 2.2	3.2 ± 2.8	3.0 ± 2.8	0.049
MMSE	24.9 ± 4.4	28.3 ± 1.4	26.4 ± 2.0	22.1 ± 3.7	<.001		MMSE	25.4 ± 3.8	28.4 ± 1.5	26.4 ± 2.6	22.1 ± 3.7	<.001
biomarker, n (%)							biomarker, n (%)
positive Amyloid status	339 (75.3)	53 (32.3)	94 (100.0)	192 (100.0)	<.001		positive Amyloid status	146 (61.3)	21 (35.6)	52 (54.2)	73 (88.0)	<.001
APOEe4 carrier	250 (58.0)	64 (40.5)	66 (73.3)	120 (65.6)	<.001		APOEe4 carrier	134 (56.3)	23 (39.0)	60 (62.5)	51 (61.4)	0.006

## Sheet: S2
ADC	linear regression total group				linear regression, stratified results																																				interaction analysis with amyloid pathology
					male				female				CN				MCI				AD dementia				APOE e4 non-carrier				apoe e4 carrier				no amyloid pathology				amyloid pathology				no amyloid pathology				amyloid pathology
protein	n_obs	beta (se)	p	FDR	n_obs	beta (se)	p	FDR	n_obs	beta (se)	p	FDR	n_obs	beta (se)	p	FDR	n_obs	beta (se)	p	FDR	n_obs	beta (se)	p	FDR	n_obs	beta (se)	p	FDR	n_obs	beta (se)	p	FDR	n_obs	beta (se)	p	FDR	n_obs	beta (se)	p	FDR	n_obs	beta (se)	p	FDR	n_obs	beta (se)	p	FDR	interaction p
Q13145	450	0.199 (0.046)	2.1e-05	0.041202	265	0.11 (0.055)	0.0468434	0.404165	185	0.35 (0.081)	2.31216e-05	0.0517924	164	0.15 (0.074)	0.0450642	0.86622	94	0.174 (0.105)	0.102327	0.590424	192	0.27 (0.074)	0.000319219	0.716327	181	0.201 (0.072)	0.00571262	0.95734	250	0.162 (0.067)	0.0154698	0.575851	111	0.175 (0.084)	0.0398679	0.999785	339	0.208 (0.056)	0.000216701	0.218325	450	0.179 (0.086)	0.0369258	0.999775	450	0.208 (0.055)	0.000193176	0.189506	0.779225
Q9Y644	439	0.072 (0.048)	0.135016	0.495394	257	0.098 (0.059)	0.101893	0.486435	182	0.041 (0.08)	0.604462	0.972958	157	0.027 (0.08)	0.736814	0.985967	94	-0.096 (0.097)	0.323437	0.751003	188	0.241 (0.077)	0.00216408	0.819379	175	-0.013 (0.073)	0.856512	0.987798	246	0.124 (0.067)	0.064311	0.650037	106	0.025 (0.086)	0.773113	0.999785	333	0.094 (0.058)	0.108171	0.378927	439	0.027 (0.086)	0.755968	0.999775	439	0.093 (0.058)	0.110141	0.379116	0.524967
Q9BSG5	450	0.02 (0.048)	0.682319	0.881808	265	0.014 (0.055)	0.807155	0.942321	185	0.039 (0.09)	0.665068	0.976521	164	-0.125 (0.08)	0.121667	0.913782	94	-0.085 (0.106)	0.424881	0.815755	192	0.224 (0.072)	0.00225304	0.819379	181	0.064 (0.074)	0.388041	0.95734	250	-0.04 (0.064)	0.534374	0.892785	111	-0.114 (0.098)	0.245368	0.999785	339	0.065 (0.055)	0.243147	0.52706	450	-0.112 (0.1)	0.261965	0.999775	450	0.058 (0.054)	0.284351	0.568257	0.133625
Q68D85	450	0.054 (0.047)	0.255636	0.602834	265	0.042 (0.058)	0.468747	0.783619	185	0.068 (0.079)	0.386369	0.964149	164	-0.09 (0.082)	0.274113	0.976823	94	-0.041 (0.123)	0.737567	0.942656	192	0.197 (0.065)	0.00268376	0.819379	181	0.063 (0.072)	0.380146	0.95734	250	0.049 (0.063)	0.439008	0.861985	111	-0.074 (0.095)	0.43849	0.999785	339	0.1 (0.055)	0.0689004	0.328991	450	-0.08 (0.096)	0.404136	0.999775	450	0.096 (0.054)	0.0761375	0.340144	0.110391
P32418	337	NA	NA	NA	193	0.037 (0.065)	0.573411	0.833565	144	0.255 (0.091)	0.00568758	0.92786	119	0.255 (0.091)	0.00568758	0.793433	69	0.255 (0.091)	0.00568758	0.37115	149	0.234 (0.078)	0.00317738	0.819379	136	0.115 (0.06)	0.0589432	0.95734	186	0.115 (0.06)	0.0589432	0.648874	77	0.121 (0.053)	0.02422	0.999785	260	0.115 (0.06)	0.0589432	0.311703	337	NA	NA	NA	337	NA	NA	NA	NA
Q9NS85	450	0.047 (0.047)	0.318249	0.651365	265	0.096 (0.059)	0.103258	0.487056	185	-0.013 (0.078)	0.865722	0.990671	164	-0.094 (0.084)	0.265557	0.976823	94	-0.008 (0.095)	0.93354	0.98192	192	0.213 (0.072)	0.00327637	0.819379	181	0.111 (0.077)	0.150618	0.95734	250	0.007 (0.061)	0.914289	0.98199	111	-0.086 (0.101)	0.396714	0.999785	339	0.089 (0.054)	0.100587	0.371896	450	-0.104 (0.101)	0.305458	0.999775	450	0.09 (0.054)	0.0942004	0.363186	0.090935
P15529	450	0.067 (0.048)	0.156982	0.514188	265	0.088 (0.061)	0.15313	0.541684	185	0.047 (0.076)	0.532718	0.968703	164	-0.006 (0.086)	0.944038	0.999769	94	-0.044 (0.089)	0.624967	0.897652	192	0.221 (0.074)	0.00329215	0.819379	181	0.076 (0.077)	0.329337	0.95734	250	0.074 (0.062)	0.236154	0.754655	111	-0.109 (0.099)	0.269349	0.999785	339	0.119 (0.055)	0.0295132	0.264752	450	-0.091 (0.1)	0.362014	0.999775	450	0.114 (0.054)	0.0354645	0.283284	0.070784
Q9UD71	450	0.066 (0.047)	0.161987	0.516164	265	0.002 (0.059)	0.973882	0.993774	185	0.147 (0.078)	0.0598425	0.92786	164	-0.088 (0.087)	0.313271	0.976823	94	0.075 (0.104)	0.470981	0.835958	192	0.201 (0.069)	0.00418996	0.819379	181	0 (0.08)	0.997802	0.999312	250	0.094 (0.06)	0.11888	0.68201	111	-0.155 (0.101)	0.128152	0.999785	339	0.123 (0.054)	0.0245	0.264752	450	-0.134 (0.102)	0.188415	0.999775	450	0.124 (0.054)	0.0215178	0.258614	0.0253321
Q8N2Q7	450	0.123 (0.047)	0.00932443	0.383253	265	0.129 (0.056)	0.0220697	0.394145	185	0.118 (0.083)	0.157056	0.954249	164	0.048 (0.082)	0.56238	0.984489	94	0.116 (0.098)	0.236201	0.700805	192	0.215 (0.075)	0.00444762	0.819379	181	0.132 (0.072)	0.0661974	0.95734	250	0.127 (0.064)	0.0470013	0.633966	111	0.004 (0.094)	0.969873	0.999785	339	0.168 (0.055)	0.00238519	0.242483	450	0.003 (0.094)	0.973287	0.999775	450	0.164 (0.055)	0.00276407	0.229105	0.139455
Q8N0W4	450	0.051 (0.047)	0.27898	0.618504	265	0.022 (0.056)	0.694094	0.900392	185	0.103 (0.084)	0.221361	0.964149	164	-0.129 (0.079)	0.102736	0.892116	94	0.127 (0.095)	0.18445	0.664417	192	0.21 (0.076)	0.00621192	0.819379	181	-0.045 (0.075)	0.548582	0.9675	250	0.137 (0.064)	0.0322173	0.618672	111	-0.07 (0.082)	0.395442	0.999785	339	0.109 (0.057)	0.0578034	0.310692	450	-0.073 (0.084)	0.384199	0.999775	450	0.109 (0.057)	0.0569852	0.306668	0.0735606
P35590	450	-0.024 (0.047)	0.61829	0.858253	265	-0.012 (0.057)	0.839007	0.957033	185	-0.037 (0.083)	0.65525	0.976521	164	0.115 (0.079)	0.149904	0.92868	94	0.025 (0.1)	0.800758	0.948904	192	-0.202 (0.073)	0.00667294	0.819379	181	0.029 (0.079)	0.709004	0.967752	250	-0.06 (0.062)	0.334612	0.798866	111	0.061 (0.085)	0.478277	0.999785	339	-0.062 (0.058)	0.284208	0.563296	450	0.072 (0.087)	0.405781	0.999775	450	-0.066 (0.057)	0.24891	0.538004	0.182519
Q16651	407	0.092 (0.051)	0.0726641	0.443741	241	0.099 (0.066)	0.131285	0.523721	166	0.085 (0.082)	0.303077	0.964149	144	-0.1 (0.093)	0.28726	0.976823	83	0.191 (0.099)	0.0573822	0.531853	180	0.212 (0.078)	0.00684999	0.819379	165	0.06 (0.089)	0.502089	0.9675	223	0.097 (0.063)	0.121823	0.687599	95	0.025 (0.113)	0.826408	0.999785	312	0.115 (0.058)	0.0494245	0.305888	407	0.036 (0.111)	0.747857	0.999775	407	0.108 (0.058)	0.0635984	0.32311	0.564091
P04216	450	0.108 (0.049)	0.0282184	0.388612	265	0.088 (0.058)	0.130588	0.523721	185	0.141 (0.087)	0.104798	0.92786	164	0.058 (0.093)	0.529979	0.984489	94	0.01 (0.109)	0.923352	0.980959	192	0.189 (0.069)	0.006922	0.819379	181	0.16 (0.076)	0.0375428	0.95734	250	0.065 (0.066)	0.321499	0.79446	111	0.009 (0.107)	0.932488	0.999785	339	0.137 (0.056)	0.0139822	0.253523	450	0.028 (0.106)	0.791016	0.999775	450	0.129 (0.055)	0.0189742	0.253084	0.393738
O76041	209	NA	NA	NA	117	0.329 (0.12)	0.00694432	0.394145	92	0.329 (0.12)	0.00694432	0.92786	86	0.329 (0.12)	0.00694432	0.809223	43	0.329 (0.12)	0.00694432	0.37115	80	0.329 (0.12)	0.00694432	0.819379	84	NA	NA	NA	114	NA	NA	NA	58	NA	NA	NA	151	NA	NA	NA	209	NA	NA	NA	209	NA	NA	NA	NA
O43567	450	0.093 (0.047)	0.0482184	0.414932	265	0.021 (0.063)	0.744585	0.917011	185	0.162 (0.071)	0.0236088	0.92786	164	0.036 (0.083)	0.662885	0.985967	94	-0.006 (0.1)	0.949177	0.986766	192	0.19 (0.07)	0.00717036	0.819379	181	0.051 (0.081)	0.53309	0.9675	250	0.105 (0.06)	0.0800635	0.650037	111	-0.076 (0.098)	0.441624	0.999785	339	0.137 (0.054)	0.0113753	0.242483	450	-0.053 (0.098)	0.588618	0.999775	450	0.137 (0.053)	0.0108738	0.229105	0.090213
P01210	450	0.187 (0.047)	9.54e-05	0.0935874	265	0.21 (0.057)	0.000242055	0.180654	185	0.157 (0.083)	0.0614549	0.92786	164	0.192 (0.084)	0.0240054	0.86622	94	0.159 (0.1)	0.114171	0.60143	192	0.193 (0.071)	0.00717516	0.819379	181	0.131 (0.077)	0.0921168	0.95734	250	0.184 (0.064)	0.00477482	0.55951	111	-0.029 (0.1)	0.774621	0.999785	339	0.25 (0.054)	4.49241e-06	0.0090675	450	-0.025 (0.097)	0.796769	0.999775	450	0.249 (0.053)	4.13994e-06	0.00812256	0.0129976
Q9Y5F6	450	0.075 (0.049)	0.123753	0.479107	265	0.037 (0.058)	0.524143	0.814969	185	0.147 (0.086)	0.0911685	0.92786	164	-0.034 (0.091)	0.710708	0.985967	94	0.026 (0.104)	0.801849	0.948904	192	0.199 (0.073)	0.00728791	0.819379	181	0.112 (0.079)	0.159265	0.95734	250	0.039 (0.065)	0.549274	0.892785	111	-0.097 (0.101)	0.338225	0.999785	339	0.134 (0.057)	0.0183549	0.256729	450	-0.09 (0.102)	0.37576	0.999775	450	0.125 (0.056)	0.024867	0.262738	0.0620138
O43399	371	-0.082 (0.055)	0.13735	0.495394	216	-0.012 (0.061)	0.847911	0.958796	155	-0.236 (0.111)	0.0347446	0.92786	133	-0.046 (0.103)	0.654462	0.985967	85	0.089 (0.102)	0.386023	0.792167	153	-0.228 (0.084)	0.00747748	0.819379	145	-0.069 (0.064)	0.282463	0.95734	209	-0.052 (0.071)	0.46501	0.868774	90	-0.126 (0.108)	0.243987	0.999785	281	-0.069 (0.064)	0.282463	0.562971	371	-0.127 (0.114)	0.266807	0.999775	371	-0.074 (0.063)	0.241566	0.531248	0.684451
Q7LFX5	450	0.075 (0.048)	0.116534	0.47214	265	0.022 (0.06)	0.717417	0.907	185	0.144 (0.078)	0.0654747	0.92786	164	-0.015 (0.082)	0.860374	0.999769	94	0.042 (0.097)	0.666245	0.914984	192	0.2 (0.074)	0.00793893	0.819379	181	0.118 (0.077)	0.128887	0.95734	250	0.04 (0.062)	0.518772	0.892785	111	-0.016 (0.092)	0.858017	0.999785	339	0.109 (0.056)	0.052717	0.307038	450	-0.011 (0.091)	0.900842	0.999775	450	0.107 (0.056)	0.0555535	0.306668	0.266435
P17813	270	NA	NA	NA	161	-0.192 (0.072)	0.00837033	0.394145	109	-0.192 (0.072)	0.00837033	0.92786	100	-0.192 (0.072)	0.00837033	0.809223	58	-0.192 (0.072)	0.00837033	0.37115	112	-0.192 (0.072)	0.00837033	0.819379	110	NA	NA	NA	151	NA	NA	NA	69	NA	NA	NA	201	NA	NA	NA	270	NA	NA	NA	270	NA	NA	NA	NA
P04844	270	NA	NA	NA	170	0.203 (0.076)	0.00850626	0.394145	100	0.203 (0.076)	0.00850626	0.92786	94	0.203 (0.076)	0.00850626	0.809223	56	0.203 (0.076)	0.00850626	0.37115	120	0.203 (0.076)	0.00850626	0.819379	116	NA	NA	NA	146	NA	NA	NA	70	NA	NA	NA	200	NA	NA	NA	270	NA	NA	NA	270	NA	NA	NA	NA
A8MX34	297	NA	NA	NA	173	-0.219 (0.084)	0.00993901	0.394145	124	-0.219 (0.084)	0.00993901	0.92786	105	-0.219 (0.084)	0.00993901	0.809223	63	-0.219 (0.084)	0.00993901	0.37115	129	-0.219 (0.084)	0.00993901	0.819379	110	NA	NA	NA	173	NA	NA	NA	71	NA	NA	NA	226	NA	NA	NA	297	NA	NA	NA	297	NA	NA	NA	NA
P58215	450	-0.101 (0.047)	0.0316968	0.388987	265	-0.077 (0.055)	0.167707	0.564917	185	-0.152 (0.085)	0.0732804	0.92786	164	-0.025 (0.091)	0.785678	0.985967	94	-0.096 (0.091)	0.296772	0.72909	192	-0.179 (0.069)	0.0102678	0.819379	181	-0.049 (0.074)	0.513774	0.9675	250	-0.111 (0.063)	0.0782213	0.650037	111	-0.063 (0.1)	0.529635	0.999785	339	-0.109 (0.053)	0.042264	0.296732	450	-0.076 (0.101)	0.450002	0.999775	450	-0.108 (0.053)	0.0426113	0.291301	0.78231
P10721	450	0.156 (0.047)	0.000943632	0.344197	265	0.161 (0.059)	0.00666496	0.394145	185	0.151 (0.077)	0.0493149	0.92786	164	0.133 (0.085)	0.119798	0.912724	94	0.151 (0.091)	0.100983	0.590424	192	0.188 (0.073)	0.0105563	0.819379	181	0.126 (0.079)	0.111746	0.95734	250	0.154 (0.059)	0.00980685	0.55951	111	0.073 (0.09)	0.423281	0.999785	339	0.187 (0.055)	0.000736787	0.242483	450	0.061 (0.091)	0.50242	0.999775	450	0.19 (0.055)	0.0005398	0.224521	0.221211
P07197	447	-0.058 (0.05)	0.252494	0.600979	263	-0.022 (0.062)	0.721841	0.908406	184	-0.11 (0.084)	0.191414	0.956704	163	-0.028 (0.096)	0.773338	0.985967	93	0.308 (0.172)	0.0773681	0.564464	191	-0.223 (0.087)	0.0108336	0.819379	180	-0.066 (0.076)	0.387185	0.95734	249	-0.043 (0.071)	0.544782	0.892785	110	-0.065 (0.125)	0.601638	0.999785	337	-0.076 (0.066)	0.255264	0.540758	447	-0.05 (0.125)	0.692221	0.999775	447	-0.081 (0.065)	0.216974	0.503962	0.823598
Q9NX62	450	0.073 (0.047)	0.122593	0.478186	265	0.067 (0.055)	0.223933	0.624358	185	0.094 (0.089)	0.290431	0.964149	164	-0.034 (0.079)	0.668039	0.985967	94	0.086 (0.104)	0.411297	0.810667	192	0.186 (0.073)	0.0116436	0.819379	181	0.053 (0.076)	0.488828	0.9675	250	0.06 (0.063)	0.338302	0.803749	111	-0.062 (0.093)	0.505038	0.999785	339	0.129 (0.056)	0.0203827	0.25797	450	-0.072 (0.094)	0.446939	0.999775	450	0.123 (0.055)	0.0255336	0.262738	0.0754231
O43405	450	0.102 (0.047)	0.0306971	0.388612	265	0.062 (0.058)	0.28378	0.67379	185	0.156 (0.079)	0.0489847	0.92786	164	0.016 (0.095)	0.863055	0.999769	94	0.076 (0.101)	0.454373	0.82798	192	0.168 (0.067)	0.012353	0.819379	181	0.138 (0.08)	0.0871896	0.95734	250	0.071 (0.058)	0.223557	0.746236	111	-0.019 (0.1)	0.848371	0.999785	339	0.143 (0.054)	0.00858893	0.242483	450	-0.034 (0.1)	0.732513	0.999775	450	0.145 (0.054)	0.00744523	0.229105	0.115316
Q8WVQ1	450	0.153 (0.048)	0.00163008	0.370159	265	0.138 (0.061)	0.0235634	0.394145	185	0.179 (0.079)	0.0243327	0.92786	164	0.142 (0.091)	0.120033	0.912724	94	0.137 (0.091)	0.134484	0.631668	192	0.189 (0.075)	0.0129015	0.819379	181	0.138 (0.076)	0.0733077	0.95734	250	0.173 (0.063)	0.00654091	0.55951	111	0.03 (0.108)	0.782526	0.999785	339	0.19 (0.054)	0.000537253	0.242483	450	0.033 (0.108)	0.757578	0.999775	450	0.182 (0.054)	0.000753185	0.229105	0.218445
P25786	403	-0.083 (0.051)	0.105087	0.46542	234	0.023 (0.067)	0.730737	0.911335	169	-0.19 (0.079)	0.0171438	0.92786	141	-0.074 (0.097)	0.450283	0.984489	85	0.153 (0.104)	0.146283	0.634563	177	-0.189 (0.075)	0.0129457	0.819379	156	-0.114 (0.085)	0.185289	0.95734	229	-0.07 (0.065)	0.281734	0.784657	93	0.043 (0.108)	0.690139	0.999785	310	-0.125 (0.059)	0.0352501	0.282374	403	0.052 (0.104)	0.619531	0.999775	403	-0.126 (0.059)	0.0336811	0.281852	0.137473
Q9ULB5	450	0.08 (0.047)	0.0873428	0.45122	265	0.063 (0.059)	0.279567	0.669466	185	0.105 (0.077)	0.177195	0.954249	164	-0.045 (0.092)	0.624289	0.985967	94	0.078 (0.089)	0.382149	0.787231	192	0.173 (0.069)	0.0132761	0.819379	181	0.168 (0.081)	0.039308	0.95734	250	0.036 (0.059)	0.541538	0.892785	111	-0.057 (0.095)	0.547348	0.999785	339	0.127 (0.054)	0.0198223	0.25797	450	-0.064 (0.096)	0.504346	0.999775	450	0.126 (0.054)	0.0195005	0.253084	0.084499
Q9Y2B1	442	0.062 (0.048)	0.194235	0.541712	260	-0.003 (0.062)	0.959712	0.989069	182	0.13 (0.075)	0.0848652	0.92786	163	-0.027 (0.084)	0.753315	0.985967	93	-0.033 (0.109)	0.762573	0.943011	186	0.173 (0.07)	0.0134939	0.819379	178	0.119 (0.079)	0.131438	0.95734	245	0.018 (0.061)	0.764029	0.944656	111	0.036 (0.093)	0.701833	0.999785	331	0.083 (0.057)	0.145839	0.430888	442	0.022 (0.095)	0.818632	0.999775	442	0.077 (0.056)	0.169132	0.464108	0.619273
Q6IS24	440	0.097 (0.048)	0.0432029	0.407519	259	0.103 (0.057)	0.0727818	0.446957	181	0.088 (0.084)	0.295091	0.964149	157	-0.049 (0.084)	0.565202	0.984489	93	0.227 (0.116)	0.0532825	0.515768	190	0.166 (0.067)	0.0139789	0.819379	175	0.072 (0.077)	0.352913	0.95734	247	0.095 (0.062)	0.125167	0.694017	106	-0.092 (0.092)	0.320957	0.999785	334	0.167 (0.056)	0.0028932	0.242483	440	-0.101 (0.091)	0.265064	0.999775	440	0.17 (0.056)	0.00228509	0.229105	0.0107707
Q6ZRP7	450	0.094 (0.047)	0.0460855	0.41365	265	0.095 (0.056)	0.0894879	0.46488	185	0.094 (0.083)	0.259447	0.964149	164	0.004 (0.081)	0.9609	0.999769	94	0.124 (0.113)	0.277485	0.723353	192	0.169 (0.069)	0.0144202	0.819379	181	0.098 (0.073)	0.18243	0.95734	250	0.068 (0.063)	0.279401	0.784657	111	-0.027 (0.087)	0.757033	0.999785	339	0.147 (0.056)	0.00921298	0.242483	450	-0.03 (0.088)	0.737269	0.999775	450	0.144 (0.056)	0.0100836	0.229105	0.0971213
O60476	450	0.095 (0.048)	0.0481297	0.414932	265	0.021 (0.063)	0.738903	0.912611	185	0.176 (0.074)	0.0187558	0.92786	164	-0.023 (0.085)	0.785109	0.985967	94	0.154 (0.096)	0.111634	0.60143	192	0.179 (0.073)	0.0145106	0.819379	181	0.137 (0.08)	0.0898394	0.95734	250	0.036 (0.063)	0.571696	0.894998	111	-0.004 (0.093)	0.966111	0.999785	339	0.134 (0.056)	0.0177433	0.256474	450	-0.013 (0.093)	0.890277	0.999775	450	0.133 (0.055)	0.0170191	0.253084	0.175172
O95633	450	-0.078 (0.048)	0.107053	0.469112	265	-0.097 (0.058)	0.0988612	0.482455	185	-0.052 (0.084)	0.536856	0.968703	164	0.033 (0.085)	0.700557	0.985967	94	-0.083 (0.107)	0.439299	0.821122	192	-0.177 (0.072)	0.0149186	0.819379	181	-0.04 (0.075)	0.588266	0.9675	250	-0.127 (0.067)	0.0572543	0.648874	111	0.033 (0.091)	0.71992	0.999785	339	-0.126 (0.058)	0.0291733	0.264752	450	0.045 (0.091)	0.619242	0.999775	450	-0.126 (0.057)	0.0268645	0.262738	0.106924
Q9HCM2	442	0.097 (0.048)	0.0463827	0.41365	260	0.091 (0.062)	0.146789	0.541517	182	0.112 (0.078)	0.149427	0.954249	163	0.048 (0.079)	0.541622	0.984489	93	0.063 (0.114)	0.582287	0.878617	186	0.186 (0.076)	0.015021	0.819379	178	0.05 (0.072)	0.488349	0.9675	245	0.147 (0.07)	0.0366268	0.633966	111	0.029 (0.084)	0.730056	0.999785	331	0.133 (0.059)	0.0259123	0.264752	442	0.034 (0.086)	0.693414	0.999775	442	0.126 (0.059)	0.0318948	0.279696	0.372705
P26992	450	0.077 (0.047)	0.103657	0.463376	265	0.101 (0.058)	0.0845023	0.452633	185	0.05 (0.079)	0.526193	0.968703	164	-0.032 (0.083)	0.702781	0.985967	94	0.099 (0.092)	0.284365	0.723353	192	0.18 (0.074)	0.016053	0.819379	181	0.079 (0.078)	0.317596	0.95734	250	0.076 (0.062)	0.218124	0.743594	111	-0.126 (0.092)	0.171572	0.999785	339	0.15 (0.055)	0.00657375	0.242483	450	-0.126 (0.093)	0.176688	0.999775	450	0.146 (0.054)	0.00758982	0.229105	0.0120788
Q5T848	450	0.107 (0.048)	0.0251097	0.388612	265	0.16 (0.058)	0.0060182	0.394145	185	0.04 (0.083)	0.632289	0.976521	164	0.029 (0.086)	0.738546	0.985967	94	0.112 (0.093)	0.234128	0.700805	192	0.177 (0.073)	0.0169524	0.819379	181	0.053 (0.083)	0.528891	0.9675	250	0.102 (0.06)	0.090337	0.65305	111	-0.097 (0.093)	0.295893	0.999785	339	0.182 (0.056)	0.0011493	0.242483	450	-0.095 (0.093)	0.308704	0.999775	450	0.177 (0.055)	0.00139109	0.229105	0.0119383
Q92542	450	0.025 (0.047)	0.598763	0.849439	265	-0.002 (0.061)	0.969413	0.992009	185	0.055 (0.075)	0.460386	0.964149	164	-0.051 (0.075)	0.495663	0.984489	94	-0.089 (0.108)	0.409459	0.810401	192	0.182 (0.076)	0.0174594	0.819379	181	-0.013 (0.069)	0.850096	0.987798	250	0.042 (0.067)	0.526007	0.892785	111	-0.036 (0.085)	0.676938	0.999785	339	0.052 (0.058)	0.369064	0.635611	450	-0.04 (0.086)	0.644423	0.999775	450	0.054 (0.057)	0.343319	0.610114	0.362857
Q08629	450	0.101 (0.048)	0.0335176	0.390563	265	0.11 (0.056)	0.0517609	0.405342	185	0.093 (0.085)	0.276677	0.964149	164	-0.007 (0.081)	0.927872	0.999769	94	0.167 (0.095)	0.0818708	0.564464	192	0.182 (0.076)	0.0175924	0.819379	181	0.06 (0.082)	0.46689	0.9675	250	0.114 (0.062)	0.0647972	0.650037	111	-0.038 (0.086)	0.659031	0.999785	339	0.163 (0.057)	0.0046353	0.242483	450	-0.034 (0.087)	0.699773	0.999775	450	0.159 (0.057)	0.00519924	0.229105	0.0630713
P78357	347	0.097 (0.051)	0.0567852	0.427907	194	0.097 (0.051)	0.0567852	0.418476	153	0.011 (0.086)	0.902958	0.990671	123	0.011 (0.086)	0.902958	0.999769	69	0.011 (0.086)	0.902958	0.976065	155	0.168 (0.07)	0.0178979	0.819379	139	0.144 (0.059)	0.0146584	0.95734	196	0.007 (0.067)	0.912216	0.98199	78	0.097 (0.051)	0.0567852	0.999785	269	0.144 (0.059)	0.0146584	0.256138	347	-0.06 (0.11)	0.584704	0.999775	347	0.14 (0.057)	0.0149061	0.243715	0.10775
P34932	450	-0.089 (0.048)	0.0632055	0.44289	265	-0.054 (0.057)	0.341001	0.709574	185	-0.142 (0.084)	0.0917447	0.92786	164	-0.08 (0.1)	0.422857	0.984489	94	0.065 (0.103)	0.532222	0.858213	192	-0.157 (0.066)	0.018018	0.819379	181	-0.075 (0.075)	0.31427	0.95734	250	-0.112 (0.064)	0.0799612	0.650037	111	-0.147 (0.117)	0.212627	0.999785	339	-0.075 (0.054)	0.164659	0.453209	450	-0.159 (0.119)	0.183455	0.999775	450	-0.078 (0.053)	0.144206	0.4313	0.537731
P59768	197	NA	NA	NA	109	-0.244 (0.102)	0.0186758	0.394145	88	-0.244 (0.102)	0.0186758	0.92786	78	-0.244 (0.102)	0.0186758	0.841218	43	-0.244 (0.102)	0.0186758	0.425427	76	-0.244 (0.102)	0.0186758	0.819379	74	NA	NA	NA	113	NA	NA	NA	54	NA	NA	NA	143	NA	NA	NA	197	NA	NA	NA	197	NA	NA	NA	NA
P15085	199	NA	NA	NA	117	-0.185 (0.078)	0.0187772	0.394145	82	-0.185 (0.078)	0.0187772	0.92786	69	-0.185 (0.078)	0.0187772	0.841218	40	-0.185 (0.078)	0.0187772	0.425427	90	-0.185 (0.078)	0.0187772	0.819379	79	NA	NA	NA	115	NA	NA	NA	43	NA	NA	NA	156	NA	NA	NA	199	NA	NA	NA	199	NA	NA	NA	NA
P37802	439	-0.166 (0.048)	0.000659632	0.323549	260	-0.192 (0.057)	0.000839271	0.351483	179	-0.124 (0.086)	0.153749	0.954249	162	-0.146 (0.081)	0.073293	0.889361	93	-0.184 (0.104)	0.0805734	0.564464	184	-0.183 (0.077)	0.0189666	0.819379	176	-0.077 (0.08)	0.338414	0.95734	244	-0.231 (0.062)	0.000233104	0.234848	109	-0.082 (0.096)	0.391091	0.999785	330	-0.194 (0.057)	0.000687584	0.242483	439	-0.071 (0.097)	0.464604	0.999775	439	-0.198 (0.056)	0.000438999	0.224521	0.255292
Q9UJ99	450	0.125 (0.047)	0.00782213	0.383253	265	0.091 (0.055)	0.101282	0.486435	185	0.188 (0.084)	0.0261614	0.92786	164	0.096 (0.083)	0.251471	0.976823	94	0.101 (0.087)	0.247431	0.708075	192	0.18 (0.076)	0.0198604	0.819379	181	0.121 (0.082)	0.14246	0.95734	250	0.112 (0.059)	0.0602047	0.648874	111	0.02 (0.092)	0.826281	0.999785	339	0.164 (0.055)	0.00285437	0.242483	450	0.018 (0.093)	0.842766	0.999775	450	0.162 (0.054)	0.00300416	0.229105	0.180626
P82987	450	0.063 (0.047)	0.180873	0.528425	265	0.027 (0.056)	0.633602	0.865722	185	0.123 (0.084)	0.144203	0.954249	164	-0.092 (0.095)	0.335038	0.979836	94	0.043 (0.124)	0.726266	0.9406	192	0.141 (0.06)	0.0200925	0.819379	181	0.111 (0.069)	0.108006	0.95734	250	0.016 (0.065)	0.80576	0.953588	111	-0.07 (0.111)	0.526992	0.999785	339	0.09 (0.053)	0.0883573	0.357665	450	-0.075 (0.112)	0.506375	0.999775	450	0.093 (0.052)	0.0749021	0.340144	0.175883
P68371	381	0.001 (0.05)	0.981129	0.994865	230	0.002 (0.061)	0.967829	0.991591	151	-0.001 (0.085)	0.990013	0.999941	140	0.192 (0.091)	0.0357109	0.86622	76	0.057 (0.105)	0.588044	0.881083	165	-0.171 (0.073)	0.0201865	0.819379	155	0.042 (0.092)	0.650606	0.967752	212	-0.035 (0.06)	0.563963	0.892785	95	0.259 (0.099)	0.0106533	0.999785	286	-0.084 (0.058)	0.147061	0.432595	381	0.247 (0.098)	0.0125009	0.999775	381	-0.083 (0.058)	0.149288	0.434574	0.00398571
Q92765	450	0.051 (0.047)	0.278989	0.618504	265	0.002 (0.059)	0.972003	0.992977	185	0.113 (0.078)	0.147851	0.954249	164	-0.036 (0.082)	0.659822	0.985967	94	-0.056 (0.112)	0.617212	0.896754	192	0.158 (0.067)	0.0203789	0.819379	181	-0.019 (0.074)	0.794628	0.974313	250	0.112 (0.064)	0.0840989	0.650037	111	-0.078 (0.093)	0.401298	0.999785	339	0.09 (0.055)	0.102414	0.374528	450	-0.073 (0.095)	0.442848	0.999775	450	0.093 (0.055)	0.0895623	0.357589	0.130506
Q9UMX5	450	0.054 (0.047)	0.249066	0.600329	265	0.018 (0.061)	0.762785	0.928981	185	0.097 (0.075)	0.193982	0.956704	164	-0.036 (0.084)	0.668006	0.985967	94	-0.023 (0.096)	0.81358	0.952659	192	0.167 (0.072)	0.0206468	0.819379	181	0.018 (0.082)	0.822376	0.981998	250	0.07 (0.061)	0.251991	0.761608	111	-0.055 (0.089)	0.541758	0.999785	339	0.093 (0.055)	0.0953668	0.365331	450	-0.049 (0.091)	0.593123	0.999775	450	0.092 (0.055)	0.094902	0.363667	0.186453
O43432	311	NA	NA	NA	179	-0.178 (0.076)	0.0208291	0.394145	132	-0.178 (0.076)	0.0208291	0.92786	121	-0.178 (0.076)	0.0208291	0.851449	62	-0.178 (0.076)	0.0208291	0.444761	128	-0.178 (0.076)	0.0208291	0.819379	132	NA	NA	NA	164	NA	NA	NA	79	NA	NA	NA	232	NA	NA	NA	311	NA	NA	NA	311	NA	NA	NA	NA
P00491	243	NA	NA	NA	144	0.213 (0.091)	0.0210644	0.394145	99	0.213 (0.091)	0.0210644	0.92786	95	0.213 (0.091)	0.0210644	0.851449	56	0.213 (0.091)	0.0210644	0.444761	92	0.213 (0.091)	0.0210644	0.819379	94	NA	NA	NA	139	NA	NA	NA	64	NA	NA	NA	179	NA	NA	NA	243	NA	NA	NA	243	NA	NA	NA	NA
P01282	311	NA	NA	NA	177	-0.17 (0.073)	0.0212232	0.394145	134	-0.17 (0.073)	0.0212232	0.92786	112	-0.17 (0.073)	0.0212232	0.851449	62	-0.17 (0.073)	0.0212232	0.444761	137	-0.17 (0.073)	0.0212232	0.819379	128	NA	NA	NA	169	NA	NA	NA	79	NA	NA	NA	232	NA	NA	NA	311	NA	NA	NA	311	NA	NA	NA	NA
Q01469	450	-0.046 (0.047)	0.330535	0.658324	265	0.107 (0.078)	0.172551	0.569825	185	-0.116 (0.062)	0.0631075	0.92786	164	0.029 (0.084)	0.728193	0.985967	94	0.031 (0.087)	0.724868	0.9406	192	-0.178 (0.077)	0.0221859	0.819379	181	0.015 (0.109)	0.892115	0.991047	250	-0.077 (0.058)	0.184861	0.728775	111	-0.01 (0.084)	0.90914	0.999785	339	-0.059 (0.058)	0.302471	0.58471	450	-0.013 (0.086)	0.882079	0.999775	450	-0.061 (0.057)	0.285144	0.568257	0.638751
Q13228	450	0.032 (0.047)	0.503083	0.786987	265	-0.061 (0.062)	0.327503	0.69981	185	0.131 (0.073)	0.0762654	0.92786	164	0.019 (0.091)	0.836972	0.990395	94	-0.256 (0.105)	0.0169217	0.421727	192	0.154 (0.067)	0.0222467	0.819379	181	0.012 (0.078)	0.877311	0.98893	250	0.019 (0.06)	0.75714	0.944656	111	-0.093 (0.103)	0.368823	0.999785	339	0.059 (0.054)	0.273202	0.557188	450	-0.083 (0.105)	0.430072	0.999775	450	0.062 (0.053)	0.248702	0.538004	0.22102
O75882	450	-0.024 (0.048)	0.615471	0.857233	265	-0.092 (0.057)	0.105264	0.489538	185	0.083 (0.084)	0.322852	0.964149	164	-0.111 (0.079)	0.160698	0.92868	94	-0.243 (0.108)	0.0271786	0.468395	192	0.166 (0.072)	0.022686	0.819379	181	-0.039 (0.075)	0.605054	0.967752	250	0.009 (0.065)	0.891041	0.974086	111	-0.05 (0.102)	0.626105	0.999785	339	-0.022 (0.054)	0.68992	0.853672	450	-0.035 (0.103)	0.733687	0.999775	450	-0.021 (0.054)	0.695486	0.85847	0.903594
Q9Y6N7	450	0.101 (0.048)	0.0360241	0.390563	265	0.123 (0.057)	0.0311724	0.394145	185	0.068 (0.085)	0.424718	0.964149	164	0.012 (0.084)	0.885382	0.999769	94	0.137 (0.097)	0.161268	0.641159	192	0.17 (0.075)	0.0246557	0.819379	181	0.101 (0.077)	0.191754	0.95734	250	0.087 (0.063)	0.168949	0.7167	111	-0.025 (0.096)	0.795535	0.999785	339	0.147 (0.056)	0.00882126	0.242483	450	-0.031 (0.096)	0.745786	0.999775	450	0.144 (0.055)	0.00913384	0.229105	0.111095
Q9P2S2	450	0.11 (0.048)	0.0227861	0.388612	265	0.136 (0.057)	0.0171786	0.394145	185	0.073 (0.086)	0.39792	0.964149	164	0.049 (0.087)	0.575798	0.985967	94	0.121 (0.093)	0.196129	0.666667	192	0.171 (0.076)	0.0249017	0.819379	181	0.109 (0.078)	0.166807	0.95734	250	0.101 (0.063)	0.109684	0.673822	111	0.012 (0.102)	0.908814	0.999785	339	0.143 (0.055)	0.00922776	0.242483	450	0.002 (0.102)	0.982573	0.999775	450	0.139 (0.054)	0.0102814	0.229105	0.234885
P06307	450	0.026 (0.049)	0.587274	0.844493	265	0.033 (0.06)	0.581216	0.836147	185	0.025 (0.084)	0.768992	0.976521	164	-0.059 (0.088)	0.50007	0.984489	94	-0.122 (0.108)	0.262055	0.716983	192	0.158 (0.07)	0.0249269	0.819379	181	0.01 (0.077)	0.892058	0.991047	250	0 (0.066)	0.997989	0.999186	111	-0.088 (0.096)	0.360236	0.999785	339	0.072 (0.057)	0.208008	0.497787	450	-0.081 (0.098)	0.406777	0.999775	450	0.061 (0.056)	0.275269	0.562141	0.204548
Q05996	450	0.085 (0.048)	0.0749264	0.443741	265	0.092 (0.06)	0.130062	0.523721	185	0.085 (0.078)	0.27971	0.964149	164	-0.037 (0.092)	0.686607	0.985967	94	0.128 (0.093)	0.174901	0.648546	192	0.159 (0.07)	0.0254655	0.819379	181	0.011 (0.082)	0.897215	0.991047	250	0.126 (0.061)	0.0423035	0.633966	111	-0.09 (0.095)	0.346328	0.999785	339	0.153 (0.056)	0.00626737	0.242483	450	-0.109 (0.093)	0.242433	0.999775	450	0.152 (0.055)	0.00584202	0.229105	0.0152289
Q9UQ52	450	0.071 (0.047)	0.131521	0.490682	265	0.053 (0.056)	0.346024	0.712085	185	0.098 (0.082)	0.236268	0.964149	164	-0.039 (0.084)	0.645233	0.985967	94	0.079 (0.099)	0.42524	0.815755	192	0.159 (0.071)	0.0254858	0.819379	181	0.1 (0.074)	0.178689	0.95734	250	0.026 (0.063)	0.677941	0.92052	111	0.03 (0.093)	0.745441	0.999785	339	0.089 (0.055)	0.107848	0.378927	450	0.016 (0.094)	0.866345	0.999775	450	0.09 (0.055)	0.100193	0.370014	0.495837
P08887	450	-0.029 (0.047)	0.542318	0.812235	265	-0.123 (0.053)	0.0215759	0.394145	185	0.167 (0.09)	0.0632144	0.92786	164	-0.236 (0.082)	0.00456415	0.793433	94	-0.075 (0.107)	0.484703	0.838234	192	0.152 (0.068)	0.0258487	0.819379	181	-0.07 (0.082)	0.395401	0.95734	250	0.011 (0.058)	0.852101	0.96225	111	-0.221 (0.1)	0.0292595	0.999785	339	0.026 (0.054)	0.623757	0.811408	450	-0.219 (0.102)	0.0320838	0.999775	450	0.023 (0.053)	0.663711	0.840672	0.0357912
P78504	450	0.107 (0.047)	0.0236278	0.388612	265	0.006 (0.058)	0.91244	0.979494	185	0.244 (0.077)	0.00178814	0.92786	164	-0.031 (0.084)	0.708813	0.985967	94	0.249 (0.104)	0.0182786	0.423959	192	0.158 (0.07)	0.0259469	0.819379	181	0.062 (0.075)	0.406287	0.95734	250	0.14 (0.061)	0.0217882	0.575851	111	-0.039 (0.092)	0.674655	0.999785	339	0.161 (0.055)	0.00389394	0.242483	450	-0.025 (0.092)	0.789494	0.999775	450	0.156 (0.055)	0.00484836	0.229105	0.0932294
O60353	209	NA	NA	NA	110	0.16 (0.071)	0.026021	0.394145	99	0.16 (0.071)	0.026021	0.92786	79	0.16 (0.071)	0.026021	0.86622	47	0.16 (0.071)	0.026021	0.463215	83	0.16 (0.071)	0.026021	0.819379	86	NA	NA	NA	113	NA	NA	NA	58	NA	NA	NA	151	NA	NA	NA	209	NA	NA	NA	209	NA	NA	NA	NA
P21980	361	0.047 (0.053)	0.371646	0.694932	215	-0.052 (0.062)	0.403114	0.744696	146	0.225 (0.096)	0.020707	0.92786	129	-0.086 (0.092)	0.352937	0.984489	75	-0.023 (0.129)	0.857751	0.967775	157	0.169 (0.076)	0.0266804	0.819379	144	0.108 (0.061)	0.077583	0.95734	202	0.059 (0.063)	0.351537	0.818417	89	-0.131 (0.105)	0.216199	0.999785	272	0.108 (0.061)	0.077583	0.343533	361	-0.103 (0.104)	0.319748	0.999775	361	0.096 (0.06)	0.113328	0.382145	0.0919947
Q96ID5	450	0.061 (0.047)	0.201237	0.54649	265	0.064 (0.055)	0.251232	0.648798	185	0.061 (0.087)	0.48508	0.967558	164	-0.002 (0.089)	0.97893	0.999769	94	-0.02 (0.096)	0.839825	0.957665	192	0.154 (0.069)	0.0269638	0.819379	181	0.151 (0.083)	0.0703689	0.95734	250	0.007 (0.059)	0.906142	0.981442	111	0.034 (0.104)	0.741178	0.999785	339	0.076 (0.054)	0.1579	0.444991	450	0.017 (0.105)	0.870595	0.999775	450	0.072 (0.053)	0.17728	0.470032	0.638606
Q9Y2J0	426	0.055 (0.05)	0.277342	0.618504	250	0.042 (0.06)	0.489402	0.794037	176	0.088 (0.09)	0.329081	0.964149	157	-0.004 (0.085)	0.963336	0.999769	90	-0.028 (0.112)	0.804518	0.950011	179	0.172 (0.077)	0.0270548	0.819379	173	0.077 (0.072)	0.281921	0.95734	234	0.029 (0.075)	0.699252	0.92773	108	-0.005 (0.096)	0.957156	0.999785	318	0.085 (0.06)	0.160828	0.44659	426	-0.006 (0.098)	0.947098	0.999775	426	0.078 (0.059)	0.187106	0.478854	0.457449
A0A075B6R9	349	-0.092 (0.054)	0.0894253	0.451758	205	-0.121 (0.065)	0.0653187	0.442926	144	-0.049 (0.093)	0.599096	0.972958	127	-0.153 (0.094)	0.105265	0.892116	79	-0.249 (0.111)	0.0275649	0.468395	143	-0.249 (0.111)	0.0275649	0.819379	135	-0.062 (0.062)	0.318322	0.95734	201	-0.108 (0.072)	0.133674	0.694017	84	-0.216 (0.114)	0.0624483	0.999785	265	-0.062 (0.062)	0.318322	0.595782	349	-0.226 (0.119)	0.0580324	0.999775	349	-0.057 (0.061)	0.347461	0.612222	0.204863
P30533	369	0.151 (0.055)	0.00613317	0.377146	222	0.155 (0.058)	0.00831911	0.394145	147	0.133 (0.124)	0.287478	0.964149	133	0.078 (0.1)	0.437397	0.984489	78	0.285 (0.12)	0.0196022	0.431056	158	0.174 (0.079)	0.0283249	0.819379	150	0.199 (0.061)	0.00134959	0.95734	201	0.106 (0.075)	0.159968	0.713974	91	-0.031 (0.124)	0.804957	0.999785	278	0.199 (0.061)	0.00134959	0.242483	369	-0.044 (0.122)	0.718558	0.999775	369	0.2 (0.061)	0.00116906	0.229105	0.0736959
P43146	450	0.135 (0.049)	0.00558251	0.377146	265	0.125 (0.059)	0.0364197	0.394145	185	0.153 (0.083)	0.0646283	0.92786	164	0.194 (0.088)	0.0297858	0.86622	94	0.02 (0.096)	0.833566	0.957237	192	0.169 (0.077)	0.0285602	0.819379	181	0.095 (0.081)	0.241631	0.95734	250	0.183 (0.061)	0.00299429	0.55951	111	0.018 (0.101)	0.858851	0.999785	339	0.177 (0.056)	0.0016986	0.242483	450	0.021 (0.1)	0.8357	0.999775	450	0.17 (0.055)	0.00216273	0.229105	0.186363
P15311	450	0.022 (0.048)	0.645437	0.867993	265	0.006 (0.055)	0.912208	0.979494	185	0.054 (0.091)	0.55498	0.968703	164	0.161 (0.078)	0.0406877	0.86622	94	0.03 (0.098)	0.760535	0.943011	192	-0.185 (0.084)	0.0289243	0.819379	181	0.025 (0.084)	0.769459	0.967957	250	-0.001 (0.067)	0.987885	0.996722	111	0.128 (0.079)	0.109646	0.999785	339	-0.044 (0.061)	0.475838	0.717485	450	0.142 (0.08)	0.0765882	0.999775	450	-0.045 (0.06)	0.456545	0.695666	0.0615132
O94985	450	0.111 (0.048)	0.0222548	0.388612	265	0.113 (0.057)	0.0480383	0.405342	185	0.119 (0.088)	0.180482	0.954249	164	0.074 (0.087)	0.396358	0.984489	94	0.086 (0.091)	0.348989	0.764882	192	0.168 (0.077)	0.0296654	0.819379	181	0.115 (0.081)	0.156687	0.95734	250	0.111 (0.062)	0.073609	0.650037	111	0.015 (0.098)	0.881281	0.999785	339	0.15 (0.056)	0.00760002	0.242483	450	0.007 (0.098)	0.945044	0.999775	450	0.143 (0.055)	0.00974744	0.229105	0.22375
P08519	428	0.022 (0.048)	0.639549	0.864183	248	0 (0.056)	0.998422	0.998781	180	0.057 (0.086)	0.503439	0.968703	155	-0.034 (0.091)	0.707534	0.985967	87	-0.197 (0.105)	0.0655942	0.561556	186	0.141 (0.065)	0.0306496	0.819379	170	0.021 (0.077)	0.784085	0.971549	241	0.01 (0.061)	0.870764	0.966183	106	-0.057 (0.104)	0.589155	0.999785	322	0.04 (0.054)	0.45478	0.703912	428	-0.044 (0.104)	0.673756	0.999775	428	0.04 (0.054)	0.456826	0.695666	0.473359
O75078	450	0.083 (0.047)	0.0808919	0.443741	265	0.102 (0.056)	0.0672747	0.446957	185	0.052 (0.084)	0.539057	0.968703	164	-0.037 (0.087)	0.668822	0.985967	94	0.147 (0.096)	0.129642	0.627349	192	0.153 (0.07)	0.0307225	0.819379	181	0.083 (0.082)	0.314478	0.95734	250	0.059 (0.058)	0.312127	0.79446	111	-0.034 (0.103)	0.744381	0.999785	339	0.121 (0.054)	0.0252164	0.264752	450	-0.046 (0.102)	0.652576	0.999775	450	0.118 (0.053)	0.0273267	0.262819	0.155121
A0A087WSX0	312	NA	NA	NA	191	-0.157 (0.072)	0.0308522	0.394145	121	-0.157 (0.072)	0.0308522	0.92786	110	-0.157 (0.072)	0.0308522	0.86622	67	-0.157 (0.072)	0.0308522	0.476834	135	-0.157 (0.072)	0.0308522	0.819379	125	NA	NA	NA	174	NA	NA	NA	71	NA	NA	NA	241	NA	NA	NA	312	NA	NA	NA	312	NA	NA	NA	NA
P0C6S8	450	0.098 (0.048)	0.0413017	0.406033	265	0.134 (0.056)	0.0178812	0.394145	185	0.039 (0.085)	0.652248	0.976521	164	0.011 (0.088)	0.901634	0.999769	94	0.141 (0.109)	0.199972	0.67046	192	0.149 (0.068)	0.0309139	0.819379	181	0.02 (0.075)	0.790178	0.972952	250	0.168 (0.064)	0.00958076	0.55951	111	0.024 (0.098)	0.809443	0.999785	339	0.125 (0.056)	0.0252127	0.264752	450	0.016 (0.098)	0.870512	0.999775	450	0.125 (0.055)	0.0232951	0.262738	0.327102
Q86UW8	438	0.12 (0.048)	0.0125077	0.388612	258	0.048 (0.06)	0.422699	0.755052	180	0.226 (0.08)	0.00509383	0.92786	156	0.148 (0.089)	0.0991115	0.892116	92	-0.019 (0.114)	0.87014	0.972583	190	0.143 (0.066)	0.0309461	0.819379	172	0.138 (0.069)	0.047203	0.95734	247	0.094 (0.068)	0.169982	0.718038	104	0.127 (0.095)	0.186038	0.999785	334	0.119 (0.056)	0.0344346	0.282374	438	0.127 (0.095)	0.184778	0.999775	438	0.118 (0.056)	0.033774	0.281852	0.940593
Q02985	450	0.05 (0.047)	0.287687	0.628239	265	0.025 (0.059)	0.672591	0.886363	185	0.079 (0.078)	0.315557	0.964149	164	0.084 (0.086)	0.331835	0.978879	94	-0.21 (0.097)	0.0335422	0.485387	192	0.15 (0.069)	0.0312025	0.819379	181	0.006 (0.074)	0.93176	0.996985	250	0.074 (0.063)	0.243108	0.757901	111	0.116 (0.099)	0.245592	0.999785	339	0.025 (0.055)	0.652432	0.8312	450	0.134 (0.1)	0.181097	0.999775	450	0.026 (0.054)	0.63147	0.817678	0.343126
P78333	450	0.116 (0.047)	0.0144634	0.388612	265	0.105 (0.055)	0.0541835	0.411673	185	0.14 (0.088)	0.113009	0.954249	164	0.056 (0.082)	0.496644	0.984489	94	0.152 (0.102)	0.137614	0.633816	192	0.153 (0.071)	0.0325307	0.819379	181	0.054 (0.078)	0.492457	0.9675	250	0.16 (0.062)	0.00997486	0.55951	111	0.074 (0.097)	0.447173	0.999785	339	0.131 (0.055)	0.0178195	0.256474	450	0.08 (0.099)	0.415652	0.999775	450	0.128 (0.054)	0.0190076	0.253084	0.672648
O43291	450	0.092 (0.048)	0.0556203	0.427517	265	0.09 (0.054)	0.0998129	0.484606	185	0.102 (0.092)	0.266426	0.964149	164	0.059 (0.084)	0.486356	0.984489	94	0.04 (0.092)	0.665057	0.914984	192	0.163 (0.076)	0.0326721	0.819379	181	0.11 (0.077)	0.156186	0.95734	250	0.033 (0.063)	0.596168	0.897694	111	0.016 (0.105)	0.876419	0.999785	339	0.117 (0.054)	0.0304699	0.264752	450	0.013 (0.106)	0.905415	0.999775	450	0.111 (0.053)	0.037644	0.283284	0.407396
P09471	186	NA	NA	NA	105	-0.208 (0.096)	0.0327808	0.394145	81	-0.208 (0.096)	0.0327808	0.92786	75	-0.208 (0.096)	0.0327808	0.86622	40	-0.208 (0.096)	0.0327808	0.478511	71	-0.208 (0.096)	0.0327808	0.819379	78	NA	NA	NA	100	NA	NA	NA	57	NA	NA	NA	129	NA	NA	NA	186	NA	NA	NA	186	NA	NA	NA	NA
P42658	450	0.108 (0.048)	0.0253982	0.388612	265	0.108 (0.057)	0.0613208	0.433114	185	0.109 (0.084)	0.197375	0.956704	164	0.089 (0.085)	0.298025	0.976823	94	0.074 (0.094)	0.431632	0.817504	192	0.164 (0.076)	0.0329246	0.819379	181	0.149 (0.079)	0.0622565	0.95734	250	0.085 (0.061)	0.164408	0.714296	111	0.098 (0.101)	0.332634	0.999785	339	0.117 (0.055)	0.0350062	0.282374	450	0.095 (0.102)	0.348437	0.999775	450	0.112 (0.055)	0.0398944	0.283284	0.881449
Q8NBK3	420	0.043 (0.049)	0.38976	0.704152	250	0.003 (0.059)	0.957232	0.98858	170	0.103 (0.087)	0.235563	0.964149	150	-0.133 (0.097)	0.17163	0.92868	89	0.073 (0.101)	0.470164	0.835958	181	0.149 (0.069)	0.0335617	0.819379	169	0.04 (0.081)	0.624526	0.967752	234	0.083 (0.065)	0.201076	0.734001	101	-0.154 (0.105)	0.146221	0.999785	319	0.099 (0.056)	0.0803023	0.345009	420	-0.152 (0.105)	0.151322	0.999775	420	0.097 (0.056)	0.0850739	0.350681	0.0379561
Q9ULF5	450	0.041 (0.048)	0.399882	0.710017	265	0.044 (0.059)	0.454383	0.772485	185	0.039 (0.081)	0.627844	0.976521	164	-0.075 (0.086)	0.386604	0.984489	94	0.009 (0.102)	0.928207	0.980959	192	0.152 (0.071)	0.0342183	0.819379	181	0.049 (0.08)	0.544534	0.9675	250	0.042 (0.061)	0.485726	0.884135	111	-0.128 (0.105)	0.225428	0.999785	339	0.092 (0.055)	0.0930627	0.361263	450	-0.136 (0.105)	0.196867	0.999775	450	0.086 (0.054)	0.10977	0.379116	0.0595048
P11684	297	NA	NA	NA	162	-0.176 (0.083)	0.0347566	0.394145	135	-0.176 (0.083)	0.0347566	0.92786	113	-0.176 (0.083)	0.0347566	0.86622	63	-0.176 (0.083)	0.0347566	0.485955	121	-0.176 (0.083)	0.0347566	0.819379	112	NA	NA	NA	172	NA	NA	NA	76	NA	NA	NA	221	NA	NA	NA	297	NA	NA	NA	297	NA	NA	NA	NA
Q08380	450	0.084 (0.047)	0.0743297	0.443741	265	0.097 (0.063)	0.121994	0.51486	185	0.072 (0.072)	0.32346	0.964149	164	-0.028 (0.081)	0.728521	0.985967	94	0.141 (0.101)	0.166398	0.645746	192	0.153 (0.072)	0.0352405	0.819379	181	0.073 (0.083)	0.380033	0.95734	250	0.06 (0.058)	0.304816	0.79446	111	-0.071 (0.093)	0.44443	0.999785	339	0.13 (0.055)	0.0186017	0.256729	450	-0.059 (0.093)	0.523935	0.999775	450	0.134 (0.055)	0.0147049	0.243715	0.0747098
P23515	450	0.124 (0.048)	0.00989997	0.383253	265	0.119 (0.059)	0.0437144	0.394145	185	0.137 (0.082)	0.0952992	0.92786	164	0.126 (0.091)	0.165057	0.92868	94	0.095 (0.092)	0.30263	0.733838	192	0.154 (0.073)	0.0359123	0.819379	181	0.183 (0.084)	0.0300783	0.95734	250	0.098 (0.06)	0.102702	0.663284	111	0.103 (0.102)	0.312466	0.999785	339	0.133 (0.055)	0.0160597	0.256138	450	0.107 (0.103)	0.300414	0.999775	450	0.129 (0.054)	0.0170844	0.253084	0.845343
P10643	450	-0.098 (0.051)	0.0552519	0.427517	265	-0.052 (0.059)	0.380871	0.729501	185	-0.191 (0.095)	0.0452803	0.92786	164	-0.026 (0.092)	0.775497	0.985967	94	-0.109 (0.111)	0.327475	0.752589	192	-0.159 (0.075)	0.0359311	0.819379	181	-0.119 (0.079)	0.136018	0.95734	250	-0.111 (0.07)	0.114581	0.679061	111	-0.118 (0.105)	0.262808	0.999785	339	-0.097 (0.059)	0.101632	0.3737	450	-0.072 (0.098)	0.464194	0.999775	450	-0.107 (0.058)	0.0646897	0.325401	0.751451
P48546	246	NA	NA	NA	152	0.158 (0.075)	0.0375539	0.394145	94	0.158 (0.075)	0.0375539	0.92786	83	0.158 (0.075)	0.0375539	0.86622	57	0.158 (0.075)	0.0375539	0.485955	106	0.158 (0.075)	0.0375539	0.819379	93	NA	NA	NA	141	NA	NA	NA	58	NA	NA	NA	188	NA	NA	NA	246	NA	NA	NA	246	NA	NA	NA	NA
P21554	410	0.129 (0.05)	0.00932588	0.383253	246	0.165 (0.059)	0.00537102	0.394145	164	0.067 (0.089)	0.452884	0.964149	149	0.083 (0.085)	0.329929	0.978879	89	0.132 (0.095)	0.169192	0.645746	172	0.17 (0.081)	0.0377536	0.819379	156	0.116 (0.084)	0.1689	0.95734	235	0.09 (0.064)	0.162885	0.714296	98	0.077 (0.097)	0.430728	0.999785	312	0.143 (0.058)	0.0140836	0.253523	410	0.078 (0.102)	0.447887	0.999775	410	0.146 (0.057)	0.0102281	0.229105	0.556839
O15144	383	-0.026 (0.05)	0.606374	0.854507	220	0.031 (0.069)	0.651384	0.878089	163	-0.077 (0.073)	0.297581	0.964149	134	0.125 (0.098)	0.205276	0.956011	80	0.026 (0.093)	0.783427	0.947023	169	-0.158 (0.076)	0.0379673	0.819379	153	0.039 (0.101)	0.70132	0.967752	217	-0.065 (0.058)	0.259335	0.764677	92	0.157 (0.112)	0.166916	0.999785	291	-0.072 (0.056)	0.198934	0.487063	383	0.154 (0.107)	0.152822	0.999775	383	-0.072 (0.057)	0.2023	0.49079	0.0636239
P02649	450	0.084 (0.047)	0.0732659	0.443741	265	0.125 (0.055)	0.0243819	0.394145	185	0.02 (0.083)	0.809384	0.981666	164	-0.02 (0.09)	0.826149	0.988943	94	0.106 (0.088)	0.233893	0.700805	192	0.146 (0.07)	0.0382934	0.819379	181	0.086 (0.08)	0.281092	0.95734	250	0.037 (0.061)	0.542379	0.892785	111	-0.025 (0.102)	0.804752	0.999785	339	0.116 (0.053)	0.0293149	0.264752	450	-0.029 (0.104)	0.780078	0.999775	450	0.114 (0.053)	0.0317362	0.279696	0.221348
Q6UX15	450	0.102 (0.047)	0.0312949	0.388612	265	0.098 (0.059)	0.097328	0.478939	185	0.108 (0.078)	0.167474	0.954249	164	0.09 (0.084)	0.285058	0.976823	94	0.036 (0.112)	0.746977	0.943011	192	0.139 (0.067)	0.0384357	0.819379	181	0.064 (0.078)	0.415698	0.962312	250	0.115 (0.061)	0.0591441	0.648874	111	0.073 (0.094)	0.435814	0.999785	339	0.11 (0.055)	0.0466953	0.305888	450	0.088 (0.094)	0.35091	0.999775	450	0.107 (0.055)	0.0511358	0.298027	0.8652
Q7L0J3	323	NA	NA	NA	192	0.112 (0.054)	0.0387811	0.394145	131	0.112 (0.054)	0.0387811	0.92786	113	0.112 (0.054)	0.0387811	0.86622	69	0.112 (0.054)	0.0387811	0.485955	141	0.112 (0.054)	0.0387811	0.819379	131	0.112 (0.054)	0.0387811	0.95734	182	0.112 (0.054)	0.0387811	0.633966	78	0.112 (0.054)	0.0387811	0.999785	245	0.112 (0.054)	0.0387811	0.293774	323	NA	NA	NA	323	NA	NA	NA	NA
O15466	450	0.072 (0.047)	0.125458	0.479637	265	0.116 (0.056)	0.0384824	0.394145	185	0.01 (0.083)	0.903802	0.990671	164	-0.063 (0.084)	0.452352	0.984489	94	0.145 (0.09)	0.110872	0.60143	192	0.152 (0.073)	0.0394823	0.819379	181	0.082 (0.076)	0.284264	0.95734	250	0.066 (0.062)	0.286913	0.784657	111	-0.051 (0.097)	0.601492	0.999785	339	0.118 (0.054)	0.0304678	0.264752	450	-0.067 (0.098)	0.4934	0.999775	450	0.115 (0.054)	0.0337175	0.281852	0.105985
O43157	450	0.047 (0.047)	0.313114	0.647154	265	0.091 (0.057)	0.113591	0.498688	185	-0.013 (0.08)	0.868307	0.990671	164	-0.025 (0.084)	0.768631	0.985967	94	-0.02 (0.096)	0.837878	0.957392	192	0.146 (0.071)	0.0399217	0.819379	181	0.045 (0.079)	0.575903	0.9675	250	0.045 (0.061)	0.46513	0.868774	111	0.056 (0.091)	0.536922	0.999785	339	0.046 (0.055)	0.407221	0.665834	450	0.051 (0.093)	0.582581	0.999775	450	0.046 (0.055)	0.398346	0.64787	0.965361
Q99674	450	0.088 (0.048)	0.0667097	0.443741	265	0.104 (0.056)	0.0655245	0.442926	185	0.065 (0.087)	0.454441	0.964149	164	0.006 (0.089)	0.946254	0.999769	94	0.103 (0.092)	0.266802	0.722199	192	0.151 (0.073)	0.0405316	0.819379	181	0.129 (0.088)	0.146488	0.95734	250	0.059 (0.058)	0.304953	0.79446	111	0.006 (0.103)	0.949619	0.999785	339	0.12 (0.055)	0.0298077	0.264752	450	-0.006 (0.103)	0.951718	0.999775	450	0.114 (0.054)	0.0357617	0.283284	0.301761
Q13275	450	0.029 (0.047)	0.546461	0.8139	265	-0.05 (0.058)	0.385581	0.732576	185	0.143 (0.08)	0.0750286	0.92786	164	-0.009 (0.084)	0.918589	0.999769	94	-0.076 (0.09)	0.399721	0.802233	192	0.159 (0.077)	0.0405872	0.819379	181	0.062 (0.083)	0.454988	0.966182	250	-0.009 (0.058)	0.873833	0.967523	111	-0.002 (0.092)	0.980307	0.999785	339	0.042 (0.056)	0.450015	0.702489	450	0.003 (0.092)	0.969722	0.999775	450	0.038 (0.055)	0.496177	0.728749	0.748628
Q03591	450	0.069 (0.047)	0.145604	0.499431	265	-0.011 (0.06)	0.855006	0.961989	185	0.162 (0.076)	0.0354961	0.92786	164	0.039 (0.087)	0.655285	0.985967	94	-0.035 (0.101)	0.730996	0.940691	192	0.141 (0.068)	0.0407967	0.819379	181	-0.025 (0.083)	0.765671	0.967752	250	0.119 (0.061)	0.0508861	0.639448	111	0.004 (0.105)	0.973358	0.999785	339	0.079 (0.054)	0.142785	0.424354	450	0.019 (0.106)	0.858851	0.999775	450	0.082 (0.053)	0.125191	0.398692	0.595939
Q9H008	449	-0.059 (0.047)	0.20835	0.556924	265	-0.14 (0.058)	0.0161234	0.394145	184	0.048 (0.079)	0.544267	0.968703	164	-0.162 (0.082)	0.0495603	0.86622	93	-0.221 (0.088)	0.0137476	0.385449	192	0.154 (0.075)	0.0415065	0.819379	181	0.069 (0.088)	0.433289	0.965446	249	-0.14 (0.056)	0.0129073	0.55951	111	-0.036 (0.098)	0.710656	0.999785	338	-0.063 (0.055)	0.252947	0.537647	449	-0.048 (0.099)	0.625347	0.999775	449	-0.063 (0.054)	0.242478	0.531248	0.893728
Q9UKU6	450	0.066 (0.047)	0.161126	0.515802	265	0.054 (0.058)	0.345532	0.712085	185	0.083 (0.08)	0.303877	0.964149	164	0.028 (0.082)	0.731409	0.985967	94	0.006 (0.1)	0.955377	0.988883	192	0.151 (0.074)	0.0417934	0.819379	181	0.123 (0.078)	0.117448	0.95734	250	0.057 (0.059)	0.339848	0.803749	111	0.04 (0.094)	0.671551	0.999785	339	0.08 (0.055)	0.148569	0.434253	450	0.028 (0.094)	0.770532	0.999775	450	0.079 (0.055)	0.1474	0.43252	0.635518
P06331	166	NA	NA	NA	109	0.172 (0.083)	0.041814	0.394145	57	0.172 (0.083)	0.041814	0.92786	61	0.172 (0.083)	0.041814	0.86622	32	0.172 (0.083)	0.041814	0.499306	73	0.172 (0.083)	0.041814	0.819379	71	NA	NA	NA	91	NA	NA	NA	48	NA	NA	NA	118	NA	NA	NA	166	NA	NA	NA	166	NA	NA	NA	NA
P00750	360	0.114 (0.051)	0.0244224	0.388612	214	0.063 (0.067)	0.346898	0.712572	146	0.169 (0.078)	0.0323346	0.92786	126	0.074 (0.096)	0.443492	0.984489	74	0.088 (0.119)	0.464293	0.835802	160	0.142 (0.069)	0.0418949	0.819379	148	0.117 (0.054)	0.0326844	0.95734	197	0.101 (0.064)	0.113507	0.679061	85	0.082 (0.141)	0.561024	0.999785	275	0.117 (0.054)	0.0326844	0.274413	360	0.073 (0.133)	0.584472	0.999775	360	0.118 (0.055)	0.0329219	0.281852	0.750939
Q9BVH7	431	0.069 (0.048)	0.151727	0.508	256	0.095 (0.055)	0.0868979	0.459	175	0.023 (0.09)	0.800185	0.981666	160	-0.012 (0.087)	0.888851	0.999769	89	0.041 (0.096)	0.669891	0.914984	182	0.153 (0.075)	0.0419249	0.819379	175	0.085 (0.077)	0.270579	0.95734	237	0.052 (0.064)	0.417832	0.854718	108	0.058 (0.092)	0.529558	0.999785	323	0.076 (0.057)	0.184178	0.472902	431	0.069 (0.1)	0.491869	0.999775	431	0.07 (0.055)	0.207689	0.493325	0.995057
O43921	184	NA	NA	NA	98	0.187 (0.091)	0.0420679	0.394145	86	0.187 (0.091)	0.0420679	0.92786	58	0.187 (0.091)	0.0420679	0.86622	34	0.187 (0.091)	0.0420679	0.499306	92	0.187 (0.091)	0.0420679	0.819379	67	NA	NA	NA	112	NA	NA	NA	35	NA	NA	NA	149	NA	NA	NA	184	NA	NA	NA	184	NA	NA	NA	NA
P48551	441	0.054 (0.048)	0.263793	0.607905	258	0.007 (0.058)	0.910674	0.979494	183	0.132 (0.084)	0.116572	0.954249	159	0.003 (0.081)	0.975192	0.999769	94	-0.022 (0.108)	0.834981	0.957237	188	0.154 (0.075)	0.0420684	0.819379	176	0.088 (0.082)	0.280584	0.95734	246	0.018 (0.061)	0.773616	0.946192	107	-0.046 (0.094)	0.628807	0.999785	334	0.09 (0.056)	0.110685	0.379949	441	-0.042 (0.094)	0.658968	0.999775	441	0.087 (0.056)	0.119124	0.390339	0.238836
P99999	450	0.103 (0.047)	0.0307972	0.388612	265	0.104 (0.057)	0.0708707	0.446957	185	0.1 (0.081)	0.221316	0.964149	164	0.061 (0.087)	0.483591	0.984489	94	0.093 (0.102)	0.362936	0.771626	192	0.14 (0.069)	0.0431261	0.819379	181	0.126 (0.077)	0.101401	0.95734	250	0.061 (0.062)	0.321727	0.79446	111	-0.017 (0.095)	0.859581	0.999785	339	0.143 (0.055)	0.00966323	0.242483	450	-0.007 (0.096)	0.938016	0.999775	450	0.14 (0.055)	0.0109811	0.229105	0.182383
Q969Z4	450	0.027 (0.048)	0.569296	0.833213	265	-0.008 (0.077)	0.915552	0.980076	185	0.049 (0.064)	0.450078	0.964149	164	-0.029 (0.064)	0.648587	0.985967	94	0.014 (0.124)	0.907713	0.978808	192	0.2 (0.098)	0.0432122	0.819379	181	-0.03 (0.062)	0.635701	0.967752	250	0.062 (0.083)	0.456644	0.867823	111	0.063 (0.118)	0.592873	0.999785	339	0.022 (0.053)	0.672974	0.84594	450	0.072 (0.12)	0.548165	0.999775	450	0.019 (0.052)	0.718174	0.871941	0.68386
Q11201	365	-0.045 (0.053)	0.398319	0.710017	214	-0.11 (0.07)	0.119173	0.50905	151	0.012 (0.082)	0.882796	0.990671	141	-0.063 (0.099)	0.525914	0.984489	81	-0.238 (0.116)	0.043578	0.499306	143	-0.238 (0.116)	0.043578	0.819379	152	-0.136 (0.095)	0.15505	0.95734	199	-0.001 (0.065)	0.986315	0.996722	99	0.013 (0.106)	0.906325	0.999785	266	-0.063 (0.062)	0.306612	0.587309	365	0.004 (0.104)	0.96711	0.999775	365	-0.062 (0.061)	0.315257	0.592465	0.581807
P0C0L5	450	-0.088 (0.047)	0.0623662	0.441742	265	-0.125 (0.055)	0.0253883	0.394145	185	-0.032 (0.085)	0.7085	0.976521	164	0.048 (0.09)	0.595276	0.985967	94	-0.188 (0.092)	0.0435021	0.499306	192	-0.141 (0.069)	0.0437036	0.819379	181	-0.116 (0.078)	0.139738	0.95734	250	-0.048 (0.061)	0.436409	0.858925	111	0.058 (0.115)	0.614936	0.999785	339	-0.116 (0.052)	0.026323	0.264752	450	0.054 (0.117)	0.641344	0.999775	450	-0.116 (0.052)	0.0248293	0.262738	0.181383
Q9Y5I4	450	0.085 (0.047)	0.0726719	0.443741	265	0.091 (0.057)	0.112181	0.496666	185	0.078 (0.081)	0.333033	0.964149	164	0 (0.087)	0.996029	0.999769	94	0.116 (0.095)	0.221438	0.6908	192	0.144 (0.071)	0.0439523	0.819379	181	0.064 (0.08)	0.421698	0.962312	250	0.089 (0.06)	0.141942	0.695895	111	-0.081 (0.099)	0.413198	0.999785	339	0.138 (0.054)	0.0110058	0.242483	450	-0.089 (0.1)	0.370961	0.999775	450	0.135 (0.054)	0.0118692	0.229105	0.0477157
O00587	184	NA	NA	NA	104	-0.164 (0.08)	0.044185	0.394145	80	-0.164 (0.08)	0.044185	0.92786	60	-0.164 (0.08)	0.044185	0.86622	41	-0.164 (0.08)	0.044185	0.499306	83	-0.164 (0.08)	0.044185	0.819379	68	NA	NA	NA	109	NA	NA	NA	33	NA	NA	NA	151	NA	NA	NA	184	NA	NA	NA	184	NA	NA	NA	NA
Q504Y2	449	0.012 (0.049)	0.807689	0.922385	265	-0.052 (0.061)	0.390799	0.733432	184	0.096 (0.082)	0.241802	0.964149	163	-0.104 (0.09)	0.248627	0.97537	94	-0.072 (0.104)	0.491511	0.839659	192	0.143 (0.071)	0.0442309	0.819379	181	0.075 (0.088)	0.397863	0.95734	249	-0.028 (0.065)	0.659294	0.913042	111	0.028 (0.101)	0.781607	0.999785	338	0.004 (0.057)	0.940314	0.978684	449	0.032 (0.1)	0.751197	0.999775	449	0.006 (0.056)	0.911734	0.970604	0.820526
P22303	450	0.066 (0.047)	0.162725	0.516164	265	0.068 (0.057)	0.234884	0.632896	185	0.061 (0.08)	0.450253	0.964149	164	0.024 (0.084)	0.772255	0.985967	94	0.005 (0.098)	0.960887	0.991841	192	0.146 (0.072)	0.0445738	0.819379	181	0.076 (0.074)	0.306363	0.95734	250	0.071 (0.063)	0.263747	0.764677	111	0.049 (0.086)	0.56581	0.999785	339	0.076 (0.057)	0.181857	0.472902	450	0.053 (0.087)	0.54099	0.999775	450	0.071 (0.056)	0.205133	0.491467	0.862526
Q9NRX4	334	NA	NA	NA	183	-0.061 (0.056)	0.281711	0.671725	151	-0.093 (0.097)	0.337958	0.964149	126	0.033 (0.084)	0.690528	0.985967	61	0.033 (0.084)	0.690528	0.927683	147	-0.191 (0.094)	0.0446532	0.819379	139	-0.053 (0.086)	0.539117	0.9675	181	-0.053 (0.086)	0.539117	0.892785	88	-0.053 (0.086)	0.539117	0.999785	246	-0.053 (0.086)	0.539117	0.759793	334	NA	NA	NA	334	NA	NA	NA	NA
P24592	450	-0.086 (0.049)	0.077687	0.443741	265	-0.061 (0.059)	0.299606	0.684108	185	-0.125 (0.085)	0.142692	0.954249	164	-0.049 (0.083)	0.554673	0.984489	94	-0.029 (0.103)	0.776842	0.944934	192	-0.154 (0.076)	0.0450584	0.819379	181	-0.079 (0.083)	0.34247	0.95734	250	-0.092 (0.062)	0.140999	0.694652	111	-0.046 (0.097)	0.636635	0.999785	339	-0.104 (0.057)	0.0683353	0.327068	450	-0.05 (0.097)	0.602986	0.999775	450	-0.099 (0.056)	0.0795065	0.344347	0.662331
Q9BUJ0	450	0.104 (0.047)	0.0271051	0.388612	265	0.093 (0.056)	0.098468	0.482428	185	0.123 (0.082)	0.135583	0.954249	164	0.102 (0.088)	0.248556	0.97537	94	0.044 (0.103)	0.672321	0.914984	192	0.133 (0.066)	0.0453417	0.819379	181	0.103 (0.072)	0.156452	0.95734	250	0.128 (0.065)	0.0514557	0.639461	111	0.045 (0.098)	0.648188	0.999785	339	0.121 (0.054)	0.0243739	0.264752	450	0.046 (0.1)	0.643968	0.999775	450	0.121 (0.053)	0.0240319	0.262738	0.509416
P22748	450	0.058 (0.047)	0.222722	0.573466	265	0.08 (0.057)	0.162721	0.560523	185	0.028 (0.083)	0.736324	0.976521	164	-0.055 (0.083)	0.509057	0.984489	94	0.098 (0.097)	0.312456	0.74109	192	0.148 (0.074)	0.0465748	0.819379	181	0.045 (0.083)	0.590571	0.9675	250	0.035 (0.059)	0.556707	0.892785	111	-0.028 (0.09)	0.758096	0.999785	339	0.098 (0.056)	0.083519	0.350606	450	-0.031 (0.091)	0.736111	0.999775	450	0.091 (0.056)	0.102521	0.372586	0.254404
P23467	358	-0.047 (0.054)	0.386465	0.703896	213	-0.105 (0.068)	0.121527	0.514506	145	0.034 (0.088)	0.696967	0.976521	136	-0.172 (0.092)	0.0635329	0.889361	76	-0.166 (0.1)	0.101117	0.590424	146	0.181 (0.09)	0.0469942	0.819379	142	-0.054 (0.064)	0.395074	0.95734	202	-0.054 (0.071)	0.448279	0.862809	90	-0.038 (0.102)	0.709579	0.999785	268	-0.054 (0.064)	0.395074	0.655205	358	-0.023 (0.104)	0.822614	0.999775	358	-0.055 (0.063)	0.379863	0.634831	0.791616
Q9UK28	448	0.136 (0.047)	0.00390689	0.377146	264	0.101 (0.055)	0.0687637	0.446957	184	0.197 (0.084)	0.0200447	0.92786	164	0.075 (0.104)	0.47515	0.984489	94	0.171 (0.074)	0.0226171	0.447925	190	0.145 (0.073)	0.0474736	0.819379	181	0.197 (0.09)	0.0302659	0.95734	248	0.123 (0.055)	0.0263307	0.596139	111	0.084 (0.114)	0.461242	0.999785	337	0.149 (0.052)	0.00431023	0.242483	448	0.08 (0.116)	0.491634	0.999775	448	0.148 (0.052)	0.00431113	0.229105	0.589423
P55285	450	0.114 (0.048)	0.0173357	0.388612	265	0.102 (0.059)	0.0838923	0.452633	185	0.134 (0.081)	0.0990164	0.92786	164	0.076 (0.083)	0.360689	0.984489	94	0.131 (0.112)	0.245954	0.706608	192	0.142 (0.071)	0.0475087	0.819379	181	0.138 (0.077)	0.072788	0.95734	250	0.079 (0.064)	0.212662	0.740479	111	0.041 (0.095)	0.667087	0.999785	339	0.144 (0.056)	0.0101827	0.242483	450	0.041 (0.096)	0.66762	0.999775	450	0.139 (0.055)	0.0122699	0.231476	0.378117
O14514	450	0.09 (0.049)	0.0638764	0.443677	265	0.07 (0.057)	0.223973	0.624358	185	0.134 (0.088)	0.128097	0.954249	164	0.08 (0.089)	0.367554	0.984489	94	0.026 (0.098)	0.78994	0.947874	192	0.148 (0.074)	0.0480693	0.819379	181	0.098 (0.08)	0.226085	0.95734	250	0.106 (0.063)	0.0938705	0.656119	111	0.012 (0.106)	0.910744	0.999785	339	0.117 (0.055)	0.0351767	0.282374	450	0.011 (0.107)	0.918019	0.999775	450	0.111 (0.054)	0.0424607	0.291286	0.404806
B1AL88	184	NA	NA	NA	108	0.172 (0.086)	0.0481206	0.405342	76	0.172 (0.086)	0.0481206	0.92786	64	0.172 (0.086)	0.0481206	0.86622	39	0.172 (0.086)	0.0481206	0.513973	81	0.172 (0.086)	0.0481206	0.819379	68	NA	NA	NA	109	NA	NA	NA	34	NA	NA	NA	150	NA	NA	NA	184	NA	NA	NA	184	NA	NA	NA	NA
Q8NFZ4	450	0.111 (0.047)	0.0199099	0.388612	265	0.137 (0.055)	0.0139715	0.394145	185	0.068 (0.085)	0.424186	0.964149	164	0.03 (0.082)	0.716027	0.985967	94	0.184 (0.094)	0.0526381	0.515768	192	0.151 (0.076)	0.0481931	0.819379	181	0.101 (0.077)	0.19402	0.95734	250	0.111 (0.061)	0.0705488	0.650037	111	-0.012 (0.095)	0.901928	0.999785	339	0.153 (0.055)	0.00538854	0.242483	450	-0.014 (0.096)	0.886755	0.999775	450	0.15 (0.054)	0.00585889	0.229105	0.13665
Q7Z3B1	450	0.101 (0.048)	0.0353124	0.390563	265	0.115 (0.057)	0.044016	0.394145	185	0.082 (0.085)	0.333133	0.964149	164	0.089 (0.089)	0.319133	0.976823	94	0.05 (0.093)	0.595829	0.888003	192	0.144 (0.073)	0.0485053	0.819379	181	0.155 (0.077)	0.0472742	0.95734	250	0.072 (0.061)	0.235957	0.754655	111	0.002 (0.1)	0.98337	0.999785	339	0.133 (0.055)	0.0152718	0.256138	450	0.008 (0.101)	0.935437	0.999775	450	0.127 (0.054)	0.0188641	0.253084	0.295542
O94910	450	0.107 (0.048)	0.0258528	0.388612	265	0.122 (0.057)	0.0349214	0.394145	185	0.089 (0.083)	0.285235	0.964149	164	0.019 (0.091)	0.834862	0.988943	94	0.153 (0.087)	0.0828063	0.564464	192	0.146 (0.074)	0.0486003	0.819379	181	0.167 (0.079)	0.0360536	0.95734	250	0.08 (0.062)	0.200167	0.734001	111	-0.051 (0.101)	0.612208	0.999785	339	0.157 (0.054)	0.00397286	0.242483	450	-0.057 (0.101)	0.573306	0.999775	450	0.152 (0.054)	0.00476025	0.229105	0.0662956
Q15493	385	0.031 (0.049)	0.534074	0.807272	221	0.021 (0.065)	0.7522	0.922836	164	0.044 (0.075)	0.561274	0.968703	137	0.016 (0.083)	0.848135	0.994716	80	-0.203 (0.104)	0.0535649	0.515768	168	0.151 (0.076)	0.0492012	0.819379	147	0.051 (0.06)	0.396273	0.95734	223	-0.026 (0.065)	0.688817	0.925785	91	-0.017 (0.085)	0.842574	0.999785	294	0.051 (0.06)	0.396273	0.656653	385	-0.033 (0.093)	0.72248	0.999775	385	0.053 (0.059)	0.369467	0.629366	0.435768
Q9H2A9	449	0.05 (0.047)	0.292278	0.63505	264	-0.004 (0.064)	0.94816	0.985043	185	0.103 (0.071)	0.149568	0.954249	164	-0.054 (0.086)	0.529856	0.984489	94	0.044 (0.103)	0.665906	0.914984	191	0.136 (0.069)	0.0493068	0.819379	181	0.019 (0.084)	0.819977	0.981998	249	0.028 (0.06)	0.640275	0.908686	111	-0.033 (0.098)	0.738842	0.999785	338	0.073 (0.054)	0.178421	0.472304	449	-0.037 (0.099)	0.709781	0.999775	449	0.075 (0.054)	0.162599	0.453999	0.32096
Q09328	450	0.029 (0.047)	0.544093	0.812335	265	0.064 (0.061)	0.293856	0.681447	185	-0.005 (0.075)	0.950836	0.993712	164	-0.047 (0.081)	0.561262	0.984489	94	-0.006 (0.089)	0.946604	0.986591	192	0.154 (0.078)	0.0494675	0.819379	181	-0.023 (0.079)	0.77066	0.967957	250	0.014 (0.061)	0.813507	0.953588	111	-0.005 (0.09)	0.9584	0.999785	339	0.051 (0.056)	0.368065	0.635519	450	-0.017 (0.091)	0.848103	0.999775	450	0.046 (0.056)	0.409134	0.654215	0.554414
O15118	439	0.136 (0.048)	0.00445982	0.377146	259	0.086 (0.06)	0.151791	0.541684	180	0.196 (0.077)	0.0117536	0.92786	160	0.199 (0.087)	0.0236615	0.86622	92	0.032 (0.108)	0.769081	0.943011	187	0.134 (0.068)	0.049521	0.819379	173	0.175 (0.082)	0.0343444	0.95734	247	0.107 (0.06)	0.0746892	0.650037	108	0.227 (0.099)	0.0245653	0.999785	331	0.106 (0.055)	0.0531131	0.307038	439	0.243 (0.102)	0.0177212	0.999775	439	0.107 (0.054)	0.0486612	0.297609	0.238703
Q9HAR2	450	0.107 (0.048)	0.0283173	0.388612	265	0.121 (0.059)	0.0416448	0.394145	185	0.087 (0.082)	0.29055	0.964149	164	0.01 (0.087)	0.906177	0.999769	94	0.183 (0.097)	0.0622869	0.543919	192	0.146 (0.074)	0.0496708	0.819379	181	0.082 (0.081)	0.311046	0.95734	250	0.131 (0.062)	0.0373416	0.633966	111	0.01 (0.101)	0.922122	0.999785	339	0.135 (0.055)	0.0154929	0.256138	450	0.02 (0.1)	0.838065	0.999775	450	0.132 (0.055)	0.0164107	0.251119	0.322065
Q8IUC8	450	0.128 (0.047)	0.00627364	0.377146	265	0.155 (0.056)	0.00608285	0.394145	185	0.093 (0.081)	0.25473	0.964149	164	0.105 (0.087)	0.226748	0.966033	94	0.153 (0.094)	0.106332	0.593916	192	0.138 (0.07)	0.0497809	0.819379	181	0.143 (0.077)	0.0665586	0.95734	250	0.103 (0.06)	0.0901039	0.65305	111	0.06 (0.1)	0.554209	0.999785	339	0.152 (0.053)	0.00450379	0.242483	450	0.048 (0.101)	0.631837	0.999775	450	0.151 (0.053)	0.00459825	0.229105	0.370573
Q15904	450	0.114 (0.048)	0.0172908	0.388612	265	0.134 (0.055)	0.0161612	0.394145	185	0.088 (0.088)	0.321596	0.964149	164	0.053 (0.083)	0.520434	0.984489	94	0.155 (0.088)	0.0820904	0.564464	192	0.157 (0.08)	0.0506223	0.819379	181	0.153 (0.088)	0.0842469	0.95734	250	0.093 (0.057)	0.105881	0.665639	111	0.055 (0.104)	0.596788	0.999785	339	0.139 (0.054)	0.0108683	0.242483	450	0.04 (0.105)	0.70634	0.999775	450	0.133 (0.054)	0.0133392	0.233675	0.428904
Q5VV63	439	0.099 (0.047)	0.0362813	0.390563	258	0.091 (0.057)	0.111596	0.496666	181	0.113 (0.082)	0.168923	0.954249	158	0.071 (0.083)	0.395693	0.984489	93	0.076 (0.105)	0.470691	0.835958	188	0.136 (0.069)	0.0507688	0.819379	174	0.163 (0.076)	0.0335107	0.95734	246	0.064 (0.062)	0.307708	0.79446	105	0.097 (0.101)	0.336607	0.999785	334	0.104 (0.054)	0.0547515	0.310191	439	0.086 (0.106)	0.419524	0.999775	439	0.103 (0.053)	0.0518394	0.298267	0.884947
Q92485	450	0.127 (0.048)	0.00786694	0.383253	265	0.11 (0.056)	0.052184	0.406224	185	0.157 (0.085)	0.0652485	0.92786	164	0.129 (0.088)	0.145879	0.92868	94	0.116 (0.097)	0.234813	0.700805	192	0.138 (0.07)	0.0508288	0.819379	181	0.086 (0.077)	0.26522	0.95734	250	0.124 (0.063)	0.0487282	0.633966	111	0.104 (0.099)	0.292064	0.999785	339	0.131 (0.055)	0.0169836	0.256474	450	0.096 (0.099)	0.336761	0.999775	450	0.136 (0.054)	0.0119815	0.229105	0.719001
P35916	240	NA	NA	NA	150	-0.137 (0.07)	0.0510661	0.405342	90	-0.137 (0.07)	0.0510661	0.92786	95	-0.137 (0.07)	0.0510661	0.86622	53	-0.137 (0.07)	0.0510661	0.515768	92	-0.137 (0.07)	0.0510661	0.819379	109	NA	NA	NA	121	NA	NA	NA	68	NA	NA	NA	172	NA	NA	NA	240	NA	NA	NA	240	NA	NA	NA	NA
Q7Z553	450	0.052 (0.048)	0.276055	0.618504	265	0.043 (0.057)	0.45384	0.772148	185	0.07 (0.083)	0.398156	0.964149	164	-0.046 (0.095)	0.630479	0.985967	94	0.009 (0.102)	0.932225	0.98192	192	0.13 (0.066)	0.0510679	0.819379	181	0.023 (0.073)	0.752579	0.967752	250	0.099 (0.064)	0.125276	0.694017	111	0.008 (0.112)	0.945676	0.999785	339	0.066 (0.053)	0.216673	0.50811	450	0.007 (0.114)	0.951157	0.999775	450	0.062 (0.053)	0.242506	0.531248	0.66454
P00813	242	NA	NA	NA	141	-0.143 (0.073)	0.0515155	0.405342	101	-0.143 (0.073)	0.0515155	0.92786	90	-0.143 (0.073)	0.0515155	0.86622	53	-0.143 (0.073)	0.0515155	0.515768	99	-0.143 (0.073)	0.0515155	0.819379	96	NA	NA	NA	142	NA	NA	NA	59	NA	NA	NA	183	NA	NA	NA	242	NA	NA	NA	242	NA	NA	NA	NA
Q01151	450	0.055 (0.047)	0.248821	0.600329	265	0.064 (0.056)	0.249277	0.646972	185	0.039 (0.084)	0.645909	0.976521	164	-0.071 (0.087)	0.417064	0.984489	94	0.115 (0.136)	0.401191	0.803263	192	0.121 (0.062)	0.0516936	0.819379	181	0.123 (0.089)	0.166498	0.95734	250	0.022 (0.056)	0.696922	0.927455	111	0.038 (0.111)	0.732608	0.999785	339	0.053 (0.053)	0.314216	0.592596	450	0.066 (0.11)	0.549613	0.999775	450	0.052 (0.052)	0.320426	0.594774	0.909856
Q8IWT1	450	0.113 (0.049)	0.020179	0.388612	265	0.085 (0.059)	0.150753	0.541684	185	0.156 (0.082)	0.0608115	0.92786	164	0.045 (0.09)	0.617054	0.985967	94	0.161 (0.092)	0.0816428	0.564464	192	0.144 (0.074)	0.0520129	0.819379	181	0.067 (0.081)	0.411023	0.95734	250	0.14 (0.062)	0.0235591	0.575851	111	0.031 (0.104)	0.763568	0.999785	339	0.14 (0.055)	0.0113886	0.242483	450	0.028 (0.102)	0.786159	0.999775	450	0.137 (0.054)	0.0124164	0.23201	0.340119
O75093	450	0.064 (0.048)	0.182279	0.528425	265	0.057 (0.056)	0.312555	0.688187	185	0.088 (0.09)	0.326526	0.964149	164	-0.025 (0.086)	0.775266	0.985967	94	0.073 (0.095)	0.447963	0.82588	192	0.145 (0.074)	0.0520159	0.819379	181	0.075 (0.078)	0.337684	0.95734	250	0.031 (0.063)	0.624686	0.902152	111	-0.104 (0.098)	0.293381	0.999785	339	0.123 (0.056)	0.0268518	0.264752	450	-0.113 (0.099)	0.254622	0.999775	450	0.118 (0.055)	0.031434	0.279696	0.0406873
P58417	450	0.111 (0.048)	0.0205985	0.388612	265	0.132 (0.056)	0.019727	0.394145	185	0.079 (0.084)	0.346719	0.964149	164	0.11 (0.086)	0.201776	0.954609	94	0.071 (0.104)	0.4957	0.84104	192	0.135 (0.069)	0.0531595	0.819379	181	0.136 (0.076)	0.0742152	0.95734	250	0.068 (0.063)	0.287088	0.784657	111	0.065 (0.106)	0.539517	0.999785	339	0.13 (0.054)	0.0162779	0.256138	450	0.053 (0.108)	0.622266	0.999775	450	0.125 (0.053)	0.0194363	0.253084	0.550231
P29508	438	-0.015 (0.048)	0.756692	0.904541	255	0.084 (0.067)	0.211998	0.618495	183	-0.095 (0.07)	0.181488	0.954249	160	0.106 (0.083)	0.206302	0.956011	93	0.001 (0.099)	0.995803	0.999663	185	-0.143 (0.074)	0.0533758	0.819379	175	0.033 (0.088)	0.709068	0.967752	244	-0.037 (0.06)	0.534799	0.892785	109	0.023 (0.089)	0.793942	0.999785	329	-0.035 (0.058)	0.543897	0.762103	438	0.029 (0.09)	0.750036	0.999775	438	-0.033 (0.057)	0.560932	0.771232	0.561411
Q9UPU3	450	0.132 (0.048)	0.00607358	0.377146	265	0.107 (0.059)	0.0697459	0.446957	185	0.171 (0.081)	0.0360387	0.92786	164	0.143 (0.083)	0.0843134	0.889361	94	0.093 (0.097)	0.341162	0.759823	192	0.151 (0.078)	0.0536916	0.819379	181	0.096 (0.081)	0.236716	0.95734	250	0.147 (0.062)	0.0183527	0.575851	111	0.075 (0.091)	0.40775	0.999785	339	0.164 (0.057)	0.00442081	0.242483	450	0.073 (0.091)	0.421724	0.999775	450	0.156 (0.056)	0.00590468	0.229105	0.439975
Q5VV43	450	0.005 (0.048)	0.911321	0.9737	265	-0.01 (0.058)	0.865514	0.962112	185	0.025 (0.081)	0.756841	0.976521	164	-0.116 (0.084)	0.165615	0.92868	94	-0.075 (0.113)	0.50567	0.848309	192	0.131 (0.068)	0.0537279	0.819379	181	0.099 (0.071)	0.163757	0.95734	250	-0.061 (0.065)	0.353107	0.819713	111	-0.07 (0.097)	0.471791	0.999785	339	0.034 (0.055)	0.540327	0.759793	450	-0.068 (0.099)	0.492371	0.999775	450	0.028 (0.054)	0.613346	0.808996	0.397804
Q9NY47	450	0.107 (0.048)	0.0251679	0.388612	265	0.12 (0.059)	0.0425472	0.394145	185	0.095 (0.08)	0.237024	0.964149	164	0.084 (0.091)	0.361401	0.984489	94	0.102 (0.096)	0.290692	0.726931	192	0.133 (0.069)	0.0547484	0.819379	181	0.111 (0.08)	0.171255	0.95734	250	0.087 (0.06)	0.148351	0.704683	111	0.028 (0.109)	0.795547	0.999785	339	0.132 (0.053)	0.0134347	0.253523	450	0.011 (0.108)	0.920086	0.999775	450	0.13 (0.053)	0.0145364	0.243715	0.32058
Q9Y639	450	0.084 (0.048)	0.0797276	0.443741	265	0.065 (0.059)	0.270198	0.668436	185	0.117 (0.082)	0.15469	0.954249	164	0.04 (0.09)	0.659376	0.985967	94	0.048 (0.095)	0.61925	0.897652	192	0.137 (0.071)	0.0548782	0.819379	181	0.054 (0.079)	0.500143	0.9675	250	0.081 (0.064)	0.206759	0.739035	111	-0.046 (0.096)	0.633266	0.999785	339	0.13 (0.056)	0.0204371	0.25797	450	-0.04 (0.096)	0.677851	0.999775	450	0.124 (0.055)	0.0242832	0.262738	0.136275
Q96FW1	372	-0.005 (0.052)	0.930771	0.979706	223	-0.018 (0.06)	0.7682	0.929247	149	0.025 (0.097)	0.797916	0.981666	136	0.16 (0.092)	0.0858101	0.889361	73	0.047 (0.101)	0.644176	0.907773	163	-0.156 (0.081)	0.0552747	0.819379	154	-0.033 (0.088)	0.712917	0.967752	202	0.032 (0.062)	0.605029	0.898874	92	0.026 (0.102)	0.800972	0.999785	280	-0.015 (0.061)	0.80633	0.917022	372	0.039 (0.105)	0.711136	0.999775	372	-0.016 (0.06)	0.796371	0.910006	0.652662
Q6GTX8	450	0.056 (0.047)	0.237993	0.58514	265	-0.035 (0.057)	0.531975	0.821995	185	0.199 (0.082)	0.0167762	0.92786	164	-0.023 (0.086)	0.792905	0.985967	94	-0.067 (0.156)	0.670935	0.914984	192	0.118 (0.061)	0.0555203	0.819379	181	0.031 (0.079)	0.69608	0.967752	250	0.078 (0.06)	0.193968	0.734001	111	-0.054 (0.105)	0.609903	0.999785	339	0.083 (0.054)	0.121006	0.388891	450	-0.037 (0.107)	0.726819	0.999775	450	0.08 (0.053)	0.135162	0.411782	0.326401
Q9HDB5	450	0.08 (0.047)	0.0900597	0.451758	265	0.116 (0.057)	0.0422479	0.394145	185	0.03 (0.081)	0.708135	0.976521	164	-0.021 (0.085)	0.808853	0.988451	94	0.129 (0.092)	0.166169	0.645746	192	0.138 (0.072)	0.0561219	0.819379	181	0.105 (0.074)	0.153723	0.95734	250	0.034 (0.062)	0.588113	0.894998	111	-0.059 (0.099)	0.550616	0.999785	339	0.12 (0.053)	0.0253112	0.264752	450	-0.067 (0.101)	0.503391	0.999775	450	0.121 (0.053)	0.023429	0.262738	0.0989214
P35052	450	0.101 (0.047)	0.0339972	0.390563	265	0.107 (0.059)	0.0705634	0.446957	185	0.096 (0.079)	0.223218	0.964149	164	0.012 (0.088)	0.894942	0.999769	94	0.171 (0.097)	0.0804134	0.564464	192	0.133 (0.069)	0.0567363	0.819379	181	0.071 (0.076)	0.35058	0.95734	250	0.132 (0.062)	0.0341445	0.62404	111	-0.028 (0.099)	0.780405	0.999785	339	0.14 (0.054)	0.0100308	0.242483	450	-0.022 (0.1)	0.827529	0.999775	450	0.136 (0.054)	0.0118265	0.229105	0.166474
O15498	348	-0.054 (0.053)	0.306974	0.642787	204	-0.083 (0.058)	0.152913	0.541684	144	0.008 (0.104)	0.938598	0.993712	121	0.008 (0.104)	0.938598	0.999769	75	-0.194 (0.134)	0.153011	0.635382	152	0.179 (0.093)	0.0572101	0.819379	137	-0.037 (0.059)	0.525754	0.9675	200	0.048 (0.073)	0.516874	0.892785	81	-0.054 (0.053)	0.306974	0.999785	267	-0.037 (0.059)	0.525754	0.749219	348	-0.136 (0.126)	0.283753	0.999775	348	-0.038 (0.058)	0.515209	0.739715	0.483579
Q9NYQ8	450	0.06 (0.047)	0.19841	0.54649	265	0.103 (0.058)	0.0794734	0.446957	185	0.008 (0.078)	0.922539	0.993712	164	-0.056 (0.09)	0.529595	0.984489	94	0.094 (0.09)	0.298339	0.729431	192	0.137 (0.072)	0.0573346	0.819379	181	0.046 (0.078)	0.554489	0.9675	250	0.065 (0.06)	0.282598	0.784657	111	-0.089 (0.098)	0.368868	0.999785	339	0.106 (0.054)	0.050462	0.305888	450	-0.091 (0.1)	0.363806	0.999775	450	0.104 (0.053)	0.0515551	0.298267	0.0859896
Q969P0	450	0.11 (0.047)	0.019706	0.388612	265	0.069 (0.056)	0.223501	0.624358	185	0.177 (0.082)	0.0317142	0.92786	164	0.052 (0.083)	0.530291	0.984489	94	0.152 (0.102)	0.139737	0.634137	192	0.134 (0.07)	0.0575088	0.819379	181	0.079 (0.077)	0.303687	0.95734	250	0.093 (0.062)	0.131252	0.694017	111	0.021 (0.089)	0.81403	0.999785	339	0.142 (0.055)	0.0106951	0.242483	450	0.028 (0.09)	0.754814	0.999775	450	0.141 (0.055)	0.0110436	0.229105	0.288795
Q9Y4C0	450	0.098 (0.049)	0.0442199	0.408486	265	0.097 (0.058)	0.0965311	0.478675	185	0.109 (0.086)	0.207115	0.962571	164	0.055 (0.087)	0.528631	0.984489	94	0.1 (0.093)	0.289656	0.726931	192	0.149 (0.078)	0.057648	0.819379	181	0.111 (0.081)	0.172767	0.95734	250	0.095 (0.063)	0.130527	0.694017	111	0.01 (0.1)	0.920595	0.999785	339	0.134 (0.056)	0.0172903	0.256474	450	0 (0.1)	0.998814	0.999775	450	0.127 (0.055)	0.021687	0.258614	0.265222
P0DJI9	420	0.056 (0.047)	0.234723	0.582946	255	0.074 (0.058)	0.206982	0.60898	165	0.024 (0.079)	0.758989	0.976521	152	-0.02 (0.107)	0.854771	0.997234	89	-0.01 (0.099)	0.916457	0.980959	179	0.112 (0.059)	0.0579737	0.819379	166	0.028 (0.077)	0.720885	0.967752	236	0.059 (0.059)	0.319337	0.79446	102	-0.047 (0.126)	0.709091	0.999785	318	0.071 (0.051)	0.16005	0.446334	420	-0.018 (0.128)	0.887801	0.999775	420	0.066 (0.05)	0.185227	0.476298	0.536645
P04792	441	-0.085 (0.049)	0.0827624	0.447073	257	-0.066 (0.075)	0.377835	0.729501	184	-0.096 (0.067)	0.154049	0.954249	161	-0.059 (0.091)	0.517609	0.984489	93	-0.039 (0.08)	0.627332	0.897652	187	-0.162 (0.085)	0.0579777	0.819379	176	-0.086 (0.086)	0.319527	0.95734	246	-0.108 (0.062)	0.086263	0.650037	109	-0.047 (0.09)	0.605263	0.999785	332	-0.104 (0.058)	0.076604	0.341498	441	-0.025 (0.09)	0.779407	0.999775	441	-0.109 (0.058)	0.0586573	0.309248	0.425561
P43251	450	0.092 (0.047)	0.0510402	0.42098	265	0.011 (0.061)	0.853397	0.961145	185	0.177 (0.073)	0.0158079	0.92786	164	0.078 (0.094)	0.405921	0.984489	94	0.036 (0.107)	0.740317	0.943011	192	0.122 (0.064)	0.059253	0.819379	181	0.049 (0.084)	0.55928	0.9675	250	0.091 (0.058)	0.116354	0.679428	111	0.035 (0.101)	0.729946	0.999785	339	0.101 (0.054)	0.061823	0.314458	450	0.062 (0.098)	0.525088	0.999775	450	0.101 (0.054)	0.0608022	0.316429	0.730828
Q13641	450	0.076 (0.049)	0.121133	0.475325	265	0.073 (0.057)	0.202838	0.604814	185	0.082 (0.089)	0.355919	0.964149	164	0.069 (0.088)	0.437649	0.984489	94	-0.029 (0.097)	0.765413	0.943011	192	0.14 (0.074)	0.0592848	0.819379	181	0.091 (0.083)	0.272551	0.95734	250	0.067 (0.06)	0.268511	0.768991	111	0.057 (0.096)	0.556637	0.999785	339	0.085 (0.057)	0.134966	0.410811	450	0.062 (0.096)	0.520167	0.999775	450	0.08 (0.056)	0.1513	0.437189	0.864288
P30531	340	0.056 (0.051)	0.274358	0.618014	198	0.05 (0.066)	0.449022	0.770982	142	0.061 (0.08)	0.450325	0.964149	107	0.061 (0.08)	0.450325	0.984489	70	0.061 (0.08)	0.450325	0.826113	163	0.153 (0.081)	0.0597774	0.819379	139	0.087 (0.061)	0.155023	0.95734	191	0.049 (0.062)	0.426284	0.856131	71	0.056 (0.051)	0.274358	0.999785	269	0.087 (0.061)	0.155023	0.44308	340	0.001 (0.096)	0.991443	0.999775	340	0.081 (0.061)	0.182584	0.474786	0.480094
P46821	427	-0.028 (0.051)	0.584328	0.843842	250	0.016 (0.06)	0.793799	0.939413	177	-0.098 (0.092)	0.284402	0.964149	156	0.104 (0.095)	0.276911	0.976823	92	-0.026 (0.139)	0.854755	0.966338	179	-0.151 (0.08)	0.0598093	0.819379	174	0.028 (0.076)	0.713276	0.967752	235	-0.071 (0.071)	0.323716	0.795661	106	0.118 (0.134)	0.379104	0.999785	321	-0.06 (0.061)	0.326857	0.602975	427	0.128 (0.137)	0.347919	0.999775	427	-0.061 (0.06)	0.309374	0.588428	0.203863
Q9Y2G1	449	0.115 (0.047)	0.0145332	0.388612	264	0.1 (0.057)	0.0814464	0.446957	185	0.142 (0.08)	0.0766138	0.92786	163	0.147 (0.077)	0.0590717	0.889361	94	0 (0.101)	0.999663	0.999663	192	0.142 (0.075)	0.0598746	0.819379	180	0.096 (0.077)	0.213236	0.95734	250	0.139 (0.061)	0.0231633	0.575851	110	0.108 (0.089)	0.230022	0.999785	339	0.124 (0.056)	0.0268329	0.264752	449	0.096 (0.091)	0.287292	0.999775	449	0.124 (0.055)	0.025852	0.262738	0.79852
P48058	450	0.086 (0.047)	0.0705275	0.443741	265	0.115 (0.055)	0.038106	0.394145	185	0.039 (0.085)	0.646427	0.976521	164	-0.001 (0.095)	0.992317	0.999769	94	0.111 (0.083)	0.18675	0.664417	192	0.138 (0.073)	0.0600767	0.819379	181	0.081 (0.079)	0.304557	0.95734	250	0.082 (0.06)	0.171054	0.718038	111	-0.051 (0.112)	0.648418	0.999785	339	0.119 (0.052)	0.0240083	0.264752	450	-0.057 (0.113)	0.618237	0.999775	450	0.116 (0.052)	0.0263957	0.262738	0.167028
Q496H8	450	0.11 (0.048)	0.0226639	0.388612	265	0.021 (0.057)	0.713084	0.905543	185	0.277 (0.086)	0.00157648	0.92786	164	0.178 (0.087)	0.0420326	0.86622	94	-0.027 (0.092)	0.771109	0.943011	192	0.143 (0.075)	0.0601491	0.819379	181	0.144 (0.079)	0.0712807	0.95734	250	0.081 (0.063)	0.200996	0.734001	111	0.071 (0.096)	0.461985	0.999785	339	0.125 (0.056)	0.0265727	0.264752	450	0.087 (0.097)	0.371474	0.999775	450	0.118 (0.055)	0.0333315	0.281852	0.777328
Q5VY43	330	NA	NA	NA	197	-0.017 (0.058)	0.766449	0.929247	133	-0.017 (0.058)	0.766449	0.976521	126	0.031 (0.099)	0.755766	0.985967	72	-0.225 (0.118)	0.0602484	0.538395	132	-0.225 (0.118)	0.0602484	0.819379	132	0.108 (0.102)	0.29051	0.95734	183	0.108 (0.102)	0.29051	0.789942	88	0.108 (0.102)	0.29051	0.999785	242	0.108 (0.102)	0.29051	0.571101	330	NA	NA	NA	330	NA	NA	NA	NA
P19367	450	0.056 (0.047)	0.234295	0.582619	265	0.084 (0.055)	0.123701	0.51486	185	0.01 (0.088)	0.908561	0.992483	164	-0.023 (0.085)	0.787092	0.985967	94	0.055 (0.122)	0.651411	0.91033	192	0.125 (0.066)	0.0606291	0.819589	181	0.06 (0.078)	0.439643	0.966182	250	0.031 (0.062)	0.614932	0.900871	111	0.019 (0.107)	0.862376	0.999785	339	0.066 (0.054)	0.224626	0.51583	450	0.031 (0.109)	0.775267	0.999775	450	0.064 (0.053)	0.228623	0.517966	0.783849
Q6P9A2	450	0.108 (0.048)	0.0255247	0.388612	265	0.131 (0.057)	0.0229825	0.394145	185	0.078 (0.086)	0.364006	0.964149	164	0.034 (0.083)	0.682794	0.985967	94	0.16 (0.09)	0.0792035	0.564464	192	0.151 (0.081)	0.0620488	0.824101	181	0.092 (0.074)	0.216693	0.95734	250	0.14 (0.065)	0.0331596	0.618672	111	-0.013 (0.094)	0.889596	0.999785	339	0.157 (0.057)	0.00576045	0.242483	450	-0.017 (0.092)	0.851295	0.999775	450	0.154 (0.056)	0.00629237	0.229105	0.109401
Q5R3F8	334	NA	NA	NA	195	0.13 (0.057)	0.0248251	0.394145	139	0.117 (0.101)	0.248867	0.964149	124	0.194 (0.103)	0.0623215	0.889361	68	0.194 (0.103)	0.0623215	0.543919	142	0.194 (0.103)	0.0623215	0.824101	133	0.042 (0.123)	0.733946	0.967752	185	0.042 (0.123)	0.733946	0.935489	84	0.042 (0.123)	0.733946	0.999785	250	0.042 (0.123)	0.733946	0.877991	334	NA	NA	NA	334	NA	NA	NA	NA
Q9Y5E1	450	0.039 (0.047)	0.413628	0.71725	265	-0.037 (0.059)	0.530203	0.82094	185	0.138 (0.077)	0.0751984	0.92786	164	-0.123 (0.091)	0.180614	0.930057	94	0.079 (0.115)	0.491173	0.839659	192	0.116 (0.062)	0.0625895	0.824101	181	-0.079 (0.086)	0.358994	0.95734	250	0.102 (0.057)	0.0769486	0.650037	111	-0.078 (0.104)	0.455444	0.999785	339	0.068 (0.054)	0.204605	0.493156	450	-0.072 (0.104)	0.490234	0.999775	450	0.067 (0.053)	0.205042	0.491467	0.233841
P22061	450	0.083 (0.047)	0.0799825	0.443741	265	0.033 (0.058)	0.575689	0.834283	185	0.153 (0.079)	0.0524965	0.92786	164	0.062 (0.084)	0.461304	0.984489	94	0.033 (0.099)	0.741446	0.943011	192	0.132 (0.071)	0.0626659	0.824101	181	0.138 (0.079)	0.0839273	0.95734	250	0.039 (0.06)	0.517691	0.892785	111	0.075 (0.1)	0.455567	0.999785	339	0.088 (0.054)	0.105345	0.378379	450	0.077 (0.102)	0.454414	0.999775	450	0.085 (0.053)	0.113251	0.382145	0.942995
P22304	450	0.11 (0.048)	0.0211447	0.388612	265	0.134 (0.056)	0.0180145	0.394145	185	0.077 (0.085)	0.365599	0.964149	164	0.055 (0.086)	0.519628	0.984489	94	0.175 (0.107)	0.106444	0.593916	192	0.127 (0.068)	0.0627991	0.824101	181	0.116 (0.075)	0.121331	0.95734	250	0.109 (0.063)	0.08658	0.650037	111	-0.039 (0.101)	0.701392	0.999785	339	0.151 (0.054)	0.00542573	0.242483	450	-0.037 (0.102)	0.714729	0.999775	450	0.15 (0.053)	0.00526807	0.229105	0.104196
Q8IWY4	450	0.08 (0.047)	0.0879918	0.45122	265	-0.033 (0.058)	0.567889	0.832505	185	0.228 (0.076)	0.00326437	0.92786	164	0.01 (0.085)	0.903314	0.999769	94	0.099 (0.117)	0.400596	0.802983	192	0.121 (0.065)	0.0637764	0.829441	181	0.035 (0.075)	0.641526	0.967752	250	0.116 (0.063)	0.0669363	0.650037	111	0.066 (0.097)	0.497789	0.999785	339	0.083 (0.054)	0.124922	0.39331	450	0.066 (0.099)	0.50272	0.999775	450	0.084 (0.053)	0.115674	0.385865	0.875046
O96028	346	-0.031 (0.053)	0.55093	0.816512	199	-0.092 (0.063)	0.145053	0.541517	147	0.07 (0.093)	0.454072	0.964149	125	0.093 (0.086)	0.278959	0.976823	78	-0.213 (0.113)	0.064161	0.553512	143	-0.213 (0.113)	0.064161	0.829441	129	-0.059 (0.062)	0.34234	0.95734	202	0.038 (0.065)	0.557765	0.892785	83	-0.031 (0.053)	0.55093	0.999785	263	-0.059 (0.062)	0.34234	0.610892	346	0.045 (0.102)	0.658137	0.999775	346	-0.059 (0.061)	0.338327	0.607592	0.378449
Q9Y2R0	351	0.121 (0.054)	0.0244088	0.388612	208	0.112 (0.067)	0.0952305	0.478675	143	0.137 (0.09)	0.130229	0.954249	135	0.134 (0.096)	0.16323	0.92868	76	0.225 (0.12)	0.0650619	0.559134	140	0.225 (0.12)	0.0650619	0.829441	141	0.137 (0.061)	0.0245846	0.95734	193	0.147 (0.068)	0.0324433	0.618672	93	0.04 (0.121)	0.7449	0.999785	258	0.137 (0.061)	0.0245846	0.264752	351	0.064 (0.116)	0.582267	0.999775	351	0.136 (0.061)	0.0264869	0.262738	0.58364
P16070	450	-0.015 (0.051)	0.761166	0.905746	265	0.029 (0.063)	0.64096	0.871335	185	-0.081 (0.085)	0.346032	0.964149	164	0.041 (0.083)	0.620289	0.985967	94	0.086 (0.122)	0.480687	0.835958	192	-0.15 (0.081)	0.0651459	0.829441	181	-0.042 (0.081)	0.604699	0.967752	250	-0.039 (0.067)	0.56161	0.892785	111	0.049 (0.1)	0.62844	0.999785	339	-0.04 (0.06)	0.503445	0.737776	450	0.062 (0.098)	0.52602	0.999775	450	-0.042 (0.059)	0.473767	0.711724	0.350083
Q8NHJ6	406	0.007 (0.05)	0.891373	0.967739	236	0.049 (0.068)	0.469139	0.783619	170	-0.033 (0.075)	0.664549	0.976521	150	0.131 (0.087)	0.137323	0.92868	86	0.052 (0.113)	0.644448	0.907773	170	-0.134 (0.072)	0.0659144	0.829441	165	-0.013 (0.076)	0.866095	0.98893	222	0.004 (0.068)	0.948336	0.987764	102	0.147 (0.09)	0.104492	0.999785	304	-0.053 (0.06)	0.377103	0.641894	406	0.151 (0.091)	0.0995933	0.999775	406	-0.055 (0.06)	0.361977	0.624654	0.0604424
Q9UN70	450	0.085 (0.047)	0.0728118	0.443741	265	0.124 (0.057)	0.0306441	0.394145	185	0.035 (0.08)	0.668062	0.976521	164	0.003 (0.08)	0.972066	0.999769	94	0.157 (0.106)	0.141362	0.634137	192	0.132 (0.072)	0.0661325	0.829441	181	0.146 (0.077)	0.058651	0.95734	250	-0.004 (0.065)	0.947035	0.987721	111	-0.022 (0.084)	0.795642	0.999785	339	0.14 (0.057)	0.0140679	0.253523	450	-0.039 (0.084)	0.642918	0.999775	450	0.14 (0.057)	0.0135259	0.234848	0.0778866
P28827	435	0.139 (0.047)	0.00349825	0.377146	257	0.106 (0.059)	0.0753886	0.446957	178	0.184 (0.077)	0.0184132	0.92786	161	0.102 (0.073)	0.165727	0.92868	93	0.225 (0.113)	0.0496935	0.515768	181	0.143 (0.077)	0.0663741	0.829441	174	0.073 (0.072)	0.307746	0.95734	242	0.179 (0.065)	0.00626319	0.55951	110	0.099 (0.076)	0.194957	0.999785	325	0.162 (0.06)	0.0077298	0.242483	435	0.102 (0.077)	0.186926	0.999775	435	0.161 (0.06)	0.00747738	0.229105	0.548065
Q9HCU4	450	0.068 (0.049)	0.16719	0.516164	265	0.079 (0.058)	0.174073	0.57148	185	0.058 (0.09)	0.518887	0.968703	164	0.036 (0.085)	0.673636	0.985967	94	-0.003 (0.108)	0.97586	0.996746	192	0.139 (0.076)	0.0666919	0.829441	181	0.103 (0.081)	0.204902	0.95734	250	0.07 (0.065)	0.284647	0.784657	111	0.041 (0.099)	0.681809	0.999785	339	0.088 (0.058)	0.13012	0.400293	450	0.04 (0.1)	0.690983	0.999775	450	0.077 (0.056)	0.17179	0.466995	0.743585
P47755	363	-0.054 (0.05)	0.275799	0.618504	213	0.006 (0.061)	0.923239	0.980076	150	-0.14 (0.083)	0.0936598	0.92786	124	-0.042 (0.096)	0.660347	0.985967	72	0.108 (0.102)	0.294186	0.727309	167	-0.133 (0.072)	0.0668166	0.829441	142	-0.074 (0.055)	0.18263	0.95734	209	-0.062 (0.059)	0.293665	0.789942	85	0.076 (0.121)	0.529619	0.999785	278	-0.074 (0.055)	0.18263	0.472902	363	0.071 (0.114)	0.535148	0.999775	363	-0.076 (0.056)	0.174023	0.46809	0.247889
P55286	450	0.092 (0.049)	0.0590632	0.434015	265	0.032 (0.057)	0.572902	0.833565	185	0.201 (0.088)	0.0233174	0.92786	164	0.066 (0.082)	0.421223	0.984489	94	0.04 (0.113)	0.725673	0.9406	192	0.137 (0.075)	0.0673622	0.829441	181	0.181 (0.078)	0.0217657	0.95734	250	0.039 (0.064)	0.545887	0.892785	111	0.06 (0.099)	0.543563	0.999785	339	0.106 (0.056)	0.0611087	0.31341	450	0.054 (0.1)	0.587538	0.999775	450	0.104 (0.055)	0.0612107	0.316874	0.657585
P56537	253	NA	NA	NA	153	0.144 (0.078)	0.0680579	0.446957	100	0.144 (0.078)	0.0680579	0.92786	87	0.144 (0.078)	0.0680579	0.889361	54	0.144 (0.078)	0.0680579	0.561661	112	0.144 (0.078)	0.0680579	0.829441	106	NA	NA	NA	142	NA	NA	NA	57	NA	NA	NA	196	NA	NA	NA	253	NA	NA	NA	253	NA	NA	NA	NA
O94779	429	0.106 (0.049)	0.0297803	0.388612	251	0.024 (0.056)	0.676374	0.889314	178	0.272 (0.089)	0.0025074	0.92786	152	0.066 (0.095)	0.489778	0.984489	90	0.155 (0.124)	0.213122	0.681239	187	0.116 (0.063)	0.0680607	0.829441	172	0.144 (0.083)	0.0832167	0.95734	239	0.09 (0.059)	0.128219	0.694017	104	0.015 (0.123)	0.901446	0.999785	325	0.122 (0.053)	0.0216937	0.26333	429	0.019 (0.123)	0.874807	0.999775	429	0.121 (0.053)	0.0221131	0.258614	0.445149
P04156	450	0.123 (0.048)	0.0103529	0.383253	265	0.099 (0.057)	0.086535	0.459	185	0.175 (0.084)	0.0386112	0.92786	164	0.102 (0.08)	0.201513	0.954609	94	0.131 (0.094)	0.169402	0.645746	192	0.143 (0.078)	0.068139	0.829441	181	0.091 (0.078)	0.248303	0.95734	250	0.117 (0.062)	0.0608766	0.648874	111	0.04 (0.1)	0.689927	0.999785	339	0.153 (0.054)	0.00534594	0.242483	450	0.036 (0.102)	0.725286	0.999775	450	0.147 (0.054)	0.00661246	0.229105	0.332662
P07711	450	0.155 (0.047)	0.00105259	0.344197	265	0.153 (0.059)	0.00985267	0.394145	185	0.159 (0.077)	0.0392085	0.92786	164	0.17 (0.082)	0.0386034	0.86622	94	0.163 (0.098)	0.0990744	0.590307	192	0.133 (0.073)	0.0683808	0.829441	181	0.138 (0.074)	0.0637731	0.95734	250	0.152 (0.062)	0.0149694	0.575851	111	0.128 (0.1)	0.206537	0.999785	339	0.158 (0.054)	0.00353514	0.242483	450	0.136 (0.101)	0.179487	0.999775	450	0.16 (0.053)	0.00270884	0.229105	0.835007
O95433	199	NA	NA	NA	122	-0.177 (0.096)	0.0690516	0.446957	77	-0.177 (0.096)	0.0690516	0.92786	71	-0.177 (0.096)	0.0690516	0.889361	39	-0.177 (0.096)	0.0690516	0.561661	89	-0.177 (0.096)	0.0690516	0.83072	85	NA	NA	NA	104	NA	NA	NA	47	NA	NA	NA	152	NA	NA	NA	199	NA	NA	NA	199	NA	NA	NA	NA
Q15818	450	0.1 (0.048)	0.0392976	0.404362	265	0.113 (0.055)	0.0421454	0.394145	185	0.081 (0.091)	0.371689	0.964149	164	0.02 (0.092)	0.826789	0.988943	94	0.155 (0.089)	0.0844	0.567528	192	0.14 (0.077)	0.0692267	0.83072	181	0.103 (0.081)	0.202618	0.95734	250	0.091 (0.061)	0.136523	0.694017	111	0 (0.114)	0.999904	0.999904	339	0.128 (0.054)	0.0184431	0.256729	450	-0.012 (0.113)	0.917136	0.999775	450	0.125 (0.053)	0.0195575	0.253084	0.272447
P01034	450	0.11 (0.047)	0.0189531	0.388612	265	0.092 (0.058)	0.113072	0.498362	185	0.137 (0.078)	0.0819358	0.92786	164	0.082 (0.082)	0.317739	0.976823	94	0.116 (0.101)	0.255701	0.716874	192	0.129 (0.071)	0.0701586	0.83499	181	0.079 (0.08)	0.322813	0.95734	250	0.119 (0.06)	0.0478418	0.633966	111	0.085 (0.095)	0.371552	0.999785	339	0.125 (0.054)	0.0214389	0.261814	450	0.076 (0.096)	0.431983	0.999775	450	0.121 (0.054)	0.0249758	0.262738	0.681934
O95159	169	NA	NA	NA	98	-0.176 (0.096)	0.0704744	0.446957	71	-0.176 (0.096)	0.0704744	0.92786	62	-0.176 (0.096)	0.0704744	0.889361	36	-0.176 (0.096)	0.0704744	0.562541	71	-0.176 (0.096)	0.0704744	0.83499	73	NA	NA	NA	90	NA	NA	NA	47	NA	NA	NA	122	NA	NA	NA	169	NA	NA	NA	169	NA	NA	NA	NA
Q9HAT2	450	0.138 (0.048)	0.00405303	0.377146	265	0.142 (0.06)	0.0184241	0.394145	185	0.134 (0.079)	0.0895722	0.92786	164	0.133 (0.092)	0.152123	0.92868	94	0.162 (0.097)	0.0990836	0.590307	192	0.125 (0.069)	0.0712231	0.83499	181	0.095 (0.071)	0.186736	0.95734	250	0.16 (0.066)	0.0157721	0.575851	111	0.07 (0.113)	0.538054	0.999785	339	0.147 (0.054)	0.00655511	0.242483	450	0.074 (0.113)	0.511926	0.999775	450	0.152 (0.053)	0.00418593	0.229105	0.535036
A0A075B6J1	281	NA	NA	NA	166	-0.139 (0.077)	0.0714934	0.446957	115	-0.139 (0.077)	0.0714934	0.92786	104	-0.139 (0.077)	0.0714934	0.889361	61	-0.139 (0.077)	0.0714934	0.56292	116	-0.139 (0.077)	0.0714934	0.83499	122	NA	NA	NA	149	NA	NA	NA	74	NA	NA	NA	207	NA	NA	NA	281	NA	NA	NA	281	NA	NA	NA	NA
P22891	450	-0.088 (0.048)	0.0686511	0.443741	265	-0.088 (0.058)	0.132626	0.523721	185	-0.094 (0.084)	0.264289	0.964149	164	-0.12 (0.09)	0.185712	0.944335	94	0.015 (0.098)	0.877019	0.974078	192	-0.128 (0.071)	0.0723064	0.83499	181	-0.08 (0.08)	0.313697	0.95734	250	-0.084 (0.061)	0.174476	0.720867	111	0.026 (0.11)	0.812144	0.999785	339	-0.121 (0.054)	0.0270277	0.264752	450	0.029 (0.108)	0.787601	0.999775	450	-0.118 (0.054)	0.0291554	0.269825	0.219055
Q53RD9	450	0.084 (0.047)	0.0750052	0.443741	265	0.095 (0.057)	0.0956257	0.478675	185	0.074 (0.083)	0.373922	0.964149	164	0.057 (0.084)	0.501949	0.984489	94	0.059 (0.104)	0.571183	0.875147	192	0.125 (0.069)	0.0727167	0.83499	181	0.13 (0.077)	0.0932565	0.95734	250	0.065 (0.063)	0.307454	0.79446	111	0.104 (0.094)	0.267158	0.999785	339	0.083 (0.055)	0.134133	0.409668	450	0.105 (0.096)	0.274776	0.999775	450	0.078 (0.055)	0.154115	0.441421	0.808521
Q9NPR2	450	0.06 (0.048)	0.216277	0.566657	265	0.105 (0.06)	0.0784732	0.446957	185	0.001 (0.081)	0.985299	0.999579	164	-0.028 (0.085)	0.740445	0.985967	94	0.085 (0.113)	0.454677	0.82798	192	0.126 (0.07)	0.0728873	0.83499	181	0.063 (0.076)	0.413814	0.961749	250	0.032 (0.065)	0.625816	0.902152	111	-0.024 (0.091)	0.790457	0.999785	339	0.095 (0.057)	0.0962364	0.366355	450	-0.014 (0.093)	0.879019	0.999775	450	0.087 (0.056)	0.12381	0.396919	0.349915
Q8TBP5	409	0.1 (0.051)	0.0481518	0.414932	242	0.101 (0.06)	0.0927049	0.47498	167	0.12 (0.092)	0.196367	0.956704	150	0.037 (0.085)	0.663067	0.985967	86	0.19 (0.117)	0.107601	0.597397	173	0.139 (0.077)	0.0728922	0.83499	162	0.074 (0.079)	0.34732	0.95734	228	0.11 (0.068)	0.106187	0.665639	100	-0.035 (0.112)	0.752439	0.999785	309	0.139 (0.057)	0.0155707	0.256138	409	-0.031 (0.111)	0.777022	0.999775	409	0.135 (0.057)	0.0181082	0.253084	0.18175
O95206	450	0.044 (0.049)	0.370189	0.694932	265	0.005 (0.058)	0.928905	0.982901	185	0.111 (0.085)	0.194755	0.956704	164	-0.052 (0.088)	0.556665	0.984489	94	0.035 (0.102)	0.733377	0.941594	192	0.129 (0.071)	0.0735078	0.83499	181	0.086 (0.078)	0.27391	0.95734	250	0.029 (0.063)	0.641491	0.908686	111	-0.08 (0.104)	0.442681	0.999785	339	0.083 (0.055)	0.134184	0.409668	450	-0.08 (0.106)	0.450857	0.999775	450	0.076 (0.054)	0.164642	0.456899	0.190782
P51864	347	0.107 (0.051)	0.0361101	0.390563	211	0.14 (0.066)	0.0352076	0.394145	136	0.14 (0.066)	0.0352076	0.92786	121	0.14 (0.066)	0.0352076	0.86622	71	-0.062 (0.112)	0.58248	0.878617	155	0.127 (0.07)	0.073522	0.83499	139	0.101 (0.058)	0.0843723	0.95734	196	0.002 (0.063)	0.978942	0.994739	83	0.107 (0.051)	0.0361101	0.999785	264	0.101 (0.058)	0.0843723	0.351058	347	0.128 (0.109)	0.239948	0.999775	347	0.098 (0.058)	0.090734	0.360121	0.811091
Q96TC7	450	0.025 (0.047)	0.592312	0.847356	265	-0.001 (0.056)	0.986862	0.995109	185	0.072 (0.084)	0.390041	0.964149	164	-0.125 (0.084)	0.141022	0.92868	94	0.071 (0.096)	0.459708	0.831553	192	0.128 (0.071)	0.0737626	0.83499	181	-0.019 (0.079)	0.809637	0.981652	250	0.036 (0.061)	0.560064	0.892785	111	-0.128 (0.094)	0.176342	0.999785	339	0.077 (0.055)	0.16033	0.446334	450	-0.129 (0.096)	0.180789	0.999775	450	0.074 (0.054)	0.171441	0.466995	0.0666224
Q9H2E6	450	0.109 (0.047)	0.0213506	0.388612	265	0.108 (0.058)	0.0623846	0.435137	185	0.115 (0.08)	0.155673	0.954249	164	0.083 (0.086)	0.336381	0.979836	94	0.119 (0.1)	0.235931	0.700805	192	0.125 (0.069)	0.0740477	0.83499	181	0.099 (0.079)	0.212465	0.95734	250	0.096 (0.061)	0.115653	0.679428	111	0.059 (0.095)	0.537826	0.999785	339	0.123 (0.055)	0.0252719	0.264752	450	0.06 (0.096)	0.536562	0.999775	450	0.125 (0.054)	0.0219476	0.258614	0.555703
P05067	450	0.113 (0.048)	0.0195973	0.388612	265	0.147 (0.057)	0.0110078	0.394145	185	0.067 (0.086)	0.432405	0.964149	164	0.05 (0.084)	0.555512	0.984489	94	0.167 (0.091)	0.0702762	0.562541	192	0.141 (0.079)	0.074576	0.836742	181	0.059 (0.078)	0.446345	0.966182	250	0.149 (0.064)	0.0198608	0.575851	111	0.02 (0.096)	0.837103	0.999785	339	0.148 (0.056)	0.00876691	0.242483	450	0.016 (0.096)	0.866219	0.999775	450	0.144 (0.055)	0.00938367	0.229105	0.246578
P46379	308	NA	NA	NA	177	-0.131 (0.073)	0.0758144	0.446957	131	-0.131 (0.073)	0.0758144	0.92786	111	-0.131 (0.073)	0.0758144	0.889361	70	-0.131 (0.073)	0.0758144	0.564464	127	-0.131 (0.073)	0.0758144	0.836831	118	NA	NA	NA	177	NA	NA	NA	73	NA	NA	NA	235	NA	NA	NA	308	NA	NA	NA	308	NA	NA	NA	NA
Q9UHG2	450	0.071 (0.048)	0.142711	0.496806	265	0.105 (0.054)	0.0517766	0.405342	185	0 (0.096)	0.997555	0.999941	164	0.022 (0.078)	0.772853	0.985967	94	0.058 (0.11)	0.598027	0.888916	192	0.136 (0.077)	0.076341	0.836831	181	0.09 (0.076)	0.243007	0.95734	250	0.046 (0.064)	0.476026	0.875975	111	-0.056 (0.095)	0.554922	0.999785	339	0.123 (0.056)	0.0294541	0.264752	450	-0.062 (0.096)	0.51848	0.999775	450	0.115 (0.055)	0.0390015	0.283284	0.110738
Q9HCK4	450	0.042 (0.049)	0.395759	0.706873	265	0.022 (0.058)	0.703988	0.900978	185	0.075 (0.087)	0.390854	0.964149	164	-0.044 (0.085)	0.607913	0.985967	94	0.038 (0.101)	0.710026	0.934135	192	0.138 (0.077)	0.0763603	0.836831	181	0.033 (0.079)	0.67288	0.967752	250	0.076 (0.064)	0.23379	0.754655	111	-0.001 (0.097)	0.993765	0.999785	339	0.063 (0.057)	0.270143	0.554866	450	-0.014 (0.096)	0.884572	0.999775	450	0.06 (0.056)	0.28642	0.568782	0.502773
C9JVW0	450	0.134 (0.048)	0.00511223	0.377146	265	0.143 (0.056)	0.0113194	0.394145	185	0.127 (0.086)	0.141361	0.954249	164	0.194 (0.089)	0.0302569	0.86622	94	0.076 (0.093)	0.416492	0.813047	192	0.128 (0.072)	0.0766844	0.836831	181	0.152 (0.085)	0.0743834	0.95734	250	0.117 (0.06)	0.0510924	0.639448	111	0.137 (0.104)	0.190911	0.999785	339	0.142 (0.054)	0.00901622	0.242483	450	0.13 (0.105)	0.213266	0.999775	450	0.135 (0.053)	0.0118186	0.229105	0.968841
O43612	350	0.083 (0.056)	0.140814	0.496806	208	0.053 (0.071)	0.451284	0.771823	142	0.122 (0.092)	0.188982	0.956704	127	0.021 (0.105)	0.841144	0.991664	72	0.014 (0.142)	0.92244	0.980959	151	0.136 (0.076)	0.0770997	0.836831	141	0.098 (0.063)	0.122108	0.95734	196	0.058 (0.075)	0.440031	0.861985	81	0.083 (0.056)	0.140814	0.999785	269	0.098 (0.063)	0.122108	0.390364	350	0.021 (0.133)	0.872183	0.999775	350	0.096 (0.062)	0.120788	0.391713	0.608341
Q9HC57	450	0.114 (0.049)	0.0197814	0.388612	265	0.148 (0.061)	0.0166816	0.394145	185	0.08 (0.08)	0.321372	0.964149	164	0.027 (0.084)	0.750286	0.985967	94	0.273 (0.107)	0.012341	0.37115	192	0.131 (0.074)	0.0771021	0.836831	181	0.082 (0.079)	0.304851	0.95734	250	0.117 (0.063)	0.064368	0.650037	111	0.044 (0.101)	0.663585	0.999785	339	0.15 (0.057)	0.00860854	0.242483	450	0.01 (0.094)	0.914785	0.999775	450	0.149 (0.056)	0.00783828	0.229105	0.19715
O60888	450	0.089 (0.047)	0.0614144	0.43902	265	0.107 (0.055)	0.052314	0.406224	185	0.064 (0.089)	0.47558	0.967558	164	-0.038 (0.083)	0.648255	0.985967	94	0.311 (0.111)	0.00634036	0.37115	192	0.121 (0.068)	0.0776715	0.836831	181	-0.009 (0.076)	0.907343	0.99256	250	0.147 (0.063)	0.0209005	0.575851	111	-0.058 (0.099)	0.560341	0.999785	339	0.134 (0.054)	0.0135758	0.253523	450	-0.061 (0.1)	0.542912	0.999775	450	0.132 (0.054)	0.014536	0.243715	0.0903011
P22607	450	0.058 (0.048)	0.229524	0.576745	265	0.052 (0.059)	0.377632	0.729501	185	0.067 (0.08)	0.404031	0.964149	164	0.027 (0.086)	0.757879	0.985967	94	-0.033 (0.111)	0.769331	0.943011	192	0.121 (0.068)	0.0777727	0.836831	181	0.06 (0.076)	0.432466	0.965446	250	0.052 (0.064)	0.415778	0.854718	111	0.091 (0.109)	0.406199	0.999785	339	0.06 (0.054)	0.272524	0.556369	450	0.081 (0.111)	0.465089	0.999775	450	0.052 (0.054)	0.328785	0.603675	0.816322
Q12866	450	-0.059 (0.048)	0.214128	0.565501	265	-0.059 (0.054)	0.274825	0.668949	185	-0.057 (0.093)	0.537562	0.968703	164	-0.026 (0.074)	0.73145	0.985967	94	-0.003 (0.11)	0.979542	0.997781	192	-0.139 (0.078)	0.078176	0.836831	181	-0.087 (0.084)	0.305942	0.95734	250	-0.034 (0.058)	0.561669	0.892785	111	-0.04 (0.076)	0.596184	0.999785	339	-0.061 (0.062)	0.324678	0.600758	450	-0.045 (0.077)	0.563684	0.999775	450	-0.068 (0.061)	0.263115	0.549465	0.812811
Q9H2A7	450	-0.053 (0.048)	0.266582	0.609562	265	0.007 (0.065)	0.919764	0.980076	185	-0.105 (0.072)	0.144846	0.954249	164	-0.045 (0.092)	0.629793	0.985967	94	0.115 (0.117)	0.326828	0.752589	192	-0.116 (0.066)	0.0783131	0.836831	181	-0.056 (0.081)	0.486496	0.9675	250	-0.053 (0.061)	0.384685	0.839947	111	-0.001 (0.102)	0.993559	0.999785	339	-0.064 (0.055)	0.242148	0.526461	450	0.001 (0.104)	0.99336	0.999775	450	-0.069 (0.054)	0.207553	0.493325	0.555094
P35247	185	NA	NA	NA	120	-0.135 (0.076)	0.0789021	0.446957	65	-0.135 (0.076)	0.0789021	0.92786	67	-0.135 (0.076)	0.0789021	0.889361	37	-0.135 (0.076)	0.0789021	0.564464	81	-0.135 (0.076)	0.0789021	0.83913	81	NA	NA	NA	99	NA	NA	NA	47	NA	NA	NA	138	NA	NA	NA	185	NA	NA	NA	185	NA	NA	NA	NA
Q9BY67	450	0.073 (0.047)	0.124783	0.479107	265	0.093 (0.056)	0.101631	0.486435	185	0.046 (0.084)	0.584217	0.97191	164	-0.023 (0.083)	0.782411	0.985967	94	0.13 (0.092)	0.161654	0.641159	192	0.132 (0.075)	0.0803066	0.840571	181	0.119 (0.079)	0.130164	0.95734	250	0.035 (0.061)	0.566188	0.892785	111	-0.113 (0.097)	0.245086	0.999785	339	0.138 (0.055)	0.0118198	0.243352	450	-0.123 (0.097)	0.203894	0.999775	450	0.134 (0.054)	0.0136601	0.235097	0.0208206
P06276	450	0.025 (0.047)	0.597225	0.84787	265	-0.023 (0.054)	0.671878	0.886363	185	0.12 (0.089)	0.178931	0.954249	164	-0.035 (0.077)	0.655038	0.985967	94	-0.045 (0.105)	0.670517	0.914984	192	0.13 (0.074)	0.0806427	0.840571	181	0.027 (0.07)	0.706463	0.967752	250	0.038 (0.066)	0.561708	0.892785	111	0.08 (0.106)	0.454177	0.999785	339	0.014 (0.053)	0.787991	0.908874	450	0.07 (0.108)	0.520353	0.999775	450	0.014 (0.053)	0.783985	0.902688	0.646425
P57087	450	0.095 (0.047)	0.0456428	0.412952	265	0.038 (0.056)	0.500991	0.801631	185	0.196 (0.084)	0.0208753	0.92786	164	0.096 (0.079)	0.222634	0.966033	94	0.014 (0.109)	0.896661	0.975345	192	0.127 (0.072)	0.0808344	0.840571	181	0.2 (0.077)	0.0103995	0.95734	250	0.026 (0.063)	0.681915	0.923191	111	0.12 (0.1)	0.235282	0.999785	339	0.095 (0.054)	0.0794166	0.345009	450	0.093 (0.1)	0.353684	0.999775	450	0.095 (0.054)	0.0757537	0.340144	0.982535
P05062	272	NA	NA	NA	169	-0.122 (0.07)	0.0808979	0.446957	103	-0.122 (0.07)	0.0808979	0.92786	104	-0.122 (0.07)	0.0808979	0.889361	56	-0.122 (0.07)	0.0808979	0.564464	112	-0.122 (0.07)	0.0808979	0.840571	109	NA	NA	NA	151	NA	NA	NA	75	NA	NA	NA	197	NA	NA	NA	272	NA	NA	NA	272	NA	NA	NA	NA
P09493	450	-0.026 (0.049)	0.595784	0.847356	265	0.006 (0.056)	0.917458	0.980076	185	-0.087 (0.092)	0.346223	0.964149	164	-0.01 (0.115)	0.931284	0.999769	94	0.045 (0.071)	0.530936	0.857678	192	-0.144 (0.082)	0.0809105	0.840571	181	0.005 (0.063)	0.934349	0.996985	250	-0.132 (0.084)	0.117364	0.679565	111	-0.029 (0.129)	0.82375	0.999785	339	-0.027 (0.054)	0.621328	0.81034	450	0.012 (0.127)	0.922036	0.999775	450	-0.033 (0.053)	0.539063	0.755998	0.740742
Q9BZR6	450	0.076 (0.048)	0.110552	0.469126	265	0.085 (0.057)	0.135459	0.530218	185	0.068 (0.084)	0.417427	0.964149	164	0.002 (0.091)	0.979321	0.999769	94	0.109 (0.091)	0.235525	0.700805	192	0.13 (0.074)	0.0816848	0.841502	181	0.082 (0.076)	0.284191	0.95734	250	0.073 (0.063)	0.243425	0.757901	111	-0.05 (0.106)	0.636281	0.999785	339	0.111 (0.054)	0.0407464	0.295829	450	-0.055 (0.107)	0.605369	0.999775	450	0.109 (0.053)	0.0412758	0.287174	0.168132
Q9C0A0	450	0.112 (0.047)	0.017295	0.388612	265	0.144 (0.056)	0.0107029	0.394145	185	0.067 (0.082)	0.416968	0.964149	164	0.071 (0.09)	0.432069	0.984489	94	0.146 (0.088)	0.0991689	0.590307	192	0.125 (0.072)	0.0817502	0.841502	181	0.125 (0.078)	0.114062	0.95734	250	0.102 (0.06)	0.0920322	0.65305	111	0.016 (0.099)	0.873158	0.999785	339	0.138 (0.054)	0.0106678	0.242483	450	0.021 (0.101)	0.835428	0.999775	450	0.139 (0.053)	0.00967947	0.229105	0.302727
O00391	450	0.103 (0.047)	0.0296147	0.388612	265	0.026 (0.061)	0.668069	0.885617	185	0.194 (0.075)	0.0105582	0.92786	164	0.077 (0.089)	0.387146	0.984489	94	0.105 (0.097)	0.280065	0.723353	192	0.119 (0.068)	0.0828063	0.845217	181	0.037 (0.081)	0.651145	0.967752	250	0.12 (0.059)	0.0432955	0.633966	111	0.024 (0.098)	0.809767	0.999785	339	0.128 (0.054)	0.0189514	0.25797	450	0.023 (0.099)	0.817522	0.999775	450	0.127 (0.054)	0.0186574	0.253084	0.353294
P20336	289	NA	NA	NA	182	0.124 (0.071)	0.0831814	0.452633	107	0.124 (0.071)	0.0831814	0.92786	98	0.124 (0.071)	0.0831814	0.889361	64	0.124 (0.071)	0.0831814	0.564464	127	0.124 (0.071)	0.0831814	0.845217	111	NA	NA	NA	165	NA	NA	NA	71	NA	NA	NA	218	NA	NA	NA	289	NA	NA	NA	289	NA	NA	NA	NA
Q15582	450	-0.089 (0.047)	0.0609049	0.43902	265	-0.12 (0.055)	0.0287372	0.394145	185	-0.037 (0.088)	0.674961	0.976521	164	-0.089 (0.095)	0.348509	0.984489	94	-0.057 (0.091)	0.52747	0.856709	192	-0.12 (0.069)	0.0832551	0.845217	181	-0.062 (0.082)	0.447196	0.966182	250	-0.123 (0.059)	0.0390558	0.633966	111	-0.064 (0.102)	0.535506	0.999785	339	-0.094 (0.054)	0.0808389	0.345839	450	-0.06 (0.104)	0.5669	0.999775	450	-0.097 (0.053)	0.0703899	0.332783	0.752985
Q9NRN5	450	0.108 (0.047)	0.0211645	0.388612	265	0.11 (0.058)	0.0605085	0.429081	185	0.105 (0.077)	0.174616	0.954249	164	0.082 (0.088)	0.349143	0.984489	94	0.115 (0.099)	0.24817	0.708779	192	0.117 (0.067)	0.0836991	0.845217	181	0.073 (0.079)	0.352913	0.95734	250	0.114 (0.06)	0.0579464	0.648874	111	0.098 (0.094)	0.303601	0.999785	339	0.109 (0.054)	0.0445756	0.304753	450	0.1 (0.096)	0.297856	0.999775	450	0.111 (0.054)	0.0396934	0.283284	0.918512
P01699	385	-0.001 (0.052)	0.991978	0.997059	233	0.008 (0.059)	0.886804	0.972358	152	-0.013 (0.096)	0.891363	0.990671	137	-0.109 (0.096)	0.256447	0.976823	84	-0.119 (0.116)	0.309961	0.739683	164	0.129 (0.074)	0.0841299	0.845217	152	0.031 (0.078)	0.688234	0.967752	217	-0.043 (0.069)	0.541249	0.892785	94	-0.172 (0.11)	0.120159	0.999785	291	0.045 (0.059)	0.439159	0.697124	385	-0.163 (0.109)	0.135066	0.999775	385	0.046 (0.059)	0.428368	0.673444	0.0910581
P16278	396	0.036 (0.052)	0.487414	0.778117	230	0.06 (0.065)	0.354633	0.718574	166	0.005 (0.086)	0.958007	0.995043	143	0.133 (0.093)	0.154537	0.92868	85	0.165 (0.106)	0.124147	0.617433	168	-0.136 (0.078)	0.0852939	0.845217	156	-0.062 (0.089)	0.488525	0.9675	222	0.087 (0.063)	0.168088	0.716183	99	0.061 (0.105)	0.563571	0.999785	297	0.021 (0.061)	0.732846	0.877991	396	0.071 (0.107)	0.506039	0.999775	396	0.026 (0.06)	0.662281	0.83994	0.711627
Q9UJA9	450	0.058 (0.048)	0.22465	0.575409	265	0.051 (0.062)	0.411508	0.751836	185	0.066 (0.075)	0.378867	0.964149	164	0.022 (0.082)	0.786185	0.985967	94	0.017 (0.098)	0.862491	0.970331	192	0.134 (0.078)	0.0857092	0.845217	181	0.054 (0.081)	0.501853	0.9675	250	0.082 (0.061)	0.182673	0.728775	111	-0.026 (0.102)	0.799914	0.999785	339	0.093 (0.056)	0.0978776	0.368237	450	-0.042 (0.103)	0.681079	0.999775	450	0.089 (0.055)	0.10643	0.375672	0.261718
Q9BXJ3	450	0.066 (0.047)	0.163589	0.516164	265	0.038 (0.055)	0.486274	0.793516	185	0.122 (0.087)	0.16221	0.954249	164	-0.006 (0.082)	0.944474	0.999769	94	0.102 (0.106)	0.335123	0.755458	192	0.124 (0.072)	0.0864102	0.845217	181	0.02 (0.074)	0.786211	0.971977	250	0.086 (0.064)	0.177209	0.720867	111	-0.065 (0.093)	0.486479	0.999785	339	0.108 (0.056)	0.0531821	0.307038	450	-0.059 (0.095)	0.53022	0.999775	450	0.109 (0.055)	0.0482625	0.297609	0.124933
O14672	450	-0.064 (0.048)	0.179318	0.528425	265	-0.04 (0.059)	0.496569	0.800389	185	-0.094 (0.08)	0.238342	0.964149	164	-0.067 (0.09)	0.459258	0.984489	94	0.059 (0.104)	0.570852	0.875147	192	-0.114 (0.066)	0.0864169	0.845217	181	-0.178 (0.086)	0.0408048	0.95734	250	-0.053 (0.058)	0.354936	0.821145	111	-0.089 (0.102)	0.3859	0.999785	339	-0.059 (0.054)	0.280514	0.560889	450	-0.103 (0.103)	0.320942	0.999775	450	-0.054 (0.054)	0.31484	0.59225	0.674002
Q7KYR7	450	0.097 (0.047)	0.0401799	0.406033	265	0.077 (0.057)	0.180206	0.576355	185	0.14 (0.083)	0.0938331	0.92786	164	0.04 (0.084)	0.633281	0.985967	94	0.147 (0.087)	0.0951085	0.584461	192	0.134 (0.078)	0.0866737	0.845217	181	0.132 (0.076)	0.0839324	0.95734	250	0.073 (0.062)	0.237423	0.754655	111	0.097 (0.092)	0.296061	0.999785	339	0.108 (0.056)	0.054803	0.310191	450	0.087 (0.094)	0.354799	0.999775	450	0.101 (0.055)	0.0666335	0.327657	0.892098
P00505	450	0.089 (0.048)	0.0640403	0.443677	265	0.083 (0.058)	0.15232	0.541684	185	0.104 (0.083)	0.214087	0.962571	164	-0.006 (0.089)	0.94608	0.999769	94	0.231 (0.102)	0.0251384	0.455026	192	0.125 (0.072)	0.0870687	0.845217	181	0.067 (0.079)	0.391608	0.95734	250	0.098 (0.06)	0.105067	0.665639	111	0.044 (0.102)	0.669091	0.999785	339	0.111 (0.057)	0.0505513	0.305888	450	0.041 (0.103)	0.690184	0.999775	450	0.11 (0.056)	0.0493625	0.297609	0.553308
P11362	450	0.08 (0.047)	0.0902595	0.451758	265	0.12 (0.056)	0.0317253	0.394145	185	0.016 (0.083)	0.845504	0.98725	164	0.009 (0.088)	0.917361	0.999769	94	0.11 (0.097)	0.260402	0.716874	192	0.119 (0.069)	0.0878717	0.845217	181	0.086 (0.076)	0.259751	0.95734	250	0.042 (0.062)	0.496945	0.887727	111	-0.041 (0.099)	0.676632	0.999785	339	0.118 (0.054)	0.02867	0.264752	450	-0.044 (0.1)	0.661556	0.999775	450	0.115 (0.053)	0.0315889	0.279696	0.161788
Q969E1	439	-0.082 (0.05)	0.103675	0.463376	258	-0.077 (0.065)	0.240266	0.637483	181	-0.086 (0.079)	0.27375	0.964149	158	0.022 (0.094)	0.811411	0.988943	93	-0.135 (0.092)	0.147272	0.634563	188	-0.134 (0.078)	0.0881261	0.845217	174	-0.069 (0.082)	0.406067	0.95734	246	-0.071 (0.067)	0.294895	0.789942	105	-0.073 (0.108)	0.497193	0.999785	334	-0.085 (0.057)	0.13712	0.412384	439	-0.01 (0.105)	0.927179	0.999775	439	-0.1 (0.055)	0.071832	0.336359	0.435143
Q92896	450	0.108 (0.047)	0.0235005	0.388612	265	0.121 (0.059)	0.0402383	0.394145	185	0.1 (0.08)	0.212511	0.962571	164	0.084 (0.08)	0.295283	0.976823	94	0.128 (0.096)	0.187721	0.665178	192	0.13 (0.076)	0.0883326	0.845217	181	0.077 (0.081)	0.345576	0.95734	250	0.109 (0.061)	0.0769242	0.650037	111	0.006 (0.087)	0.943622	0.999785	339	0.156 (0.057)	0.00623091	0.242483	450	-0.003 (0.088)	0.972539	0.999775	450	0.154 (0.056)	0.00652449	0.229105	0.132964
Q8NBI6	450	0.059 (0.047)	0.211243	0.560836	265	0.01 (0.058)	0.869362	0.962768	185	0.131 (0.079)	0.100149	0.92786	164	0.054 (0.087)	0.532288	0.984489	94	-0.051 (0.106)	0.630421	0.89844	192	0.114 (0.067)	0.0886822	0.845217	181	0.086 (0.073)	0.238215	0.95734	250	0.006 (0.064)	0.92594	0.984793	111	0.09 (0.093)	0.334235	0.999785	339	0.054 (0.055)	0.32653	0.602975	450	0.083 (0.094)	0.378426	0.999775	450	0.051 (0.054)	0.352183	0.615632	0.766363
Q9Y6N8	450	0.113 (0.048)	0.0196636	0.388612	265	0.113 (0.056)	0.0439047	0.394145	185	0.116 (0.088)	0.189862	0.956704	164	0.068 (0.091)	0.456576	0.984489	94	0.153 (0.09)	0.091516	0.578226	192	0.128 (0.075)	0.0887513	0.845217	181	0.195 (0.083)	0.0197429	0.95734	250	0.066 (0.06)	0.270088	0.769364	111	0.055 (0.104)	0.596818	0.999785	339	0.133 (0.055)	0.0162259	0.256138	450	0.048 (0.105)	0.643859	0.999775	450	0.131 (0.054)	0.0161853	0.250045	0.481823
Q05193	450	0.025 (0.047)	0.596911	0.84787	265	-0.001 (0.06)	0.984771	0.995109	185	0.056 (0.076)	0.464122	0.964149	164	-0.002 (0.085)	0.978007	0.999769	94	-0.154 (0.108)	0.155227	0.635454	192	0.116 (0.068)	0.0891679	0.845217	181	0.032 (0.075)	0.665889	0.967752	250	0.015 (0.065)	0.818067	0.953938	111	-0.122 (0.099)	0.221848	0.999785	339	0.072 (0.055)	0.19331	0.481484	450	-0.125 (0.102)	0.219609	0.999775	450	0.069 (0.054)	0.204675	0.491467	0.0933477
Q8WWX9	438	0.009 (0.048)	0.845009	0.943601	258	-0.03 (0.059)	0.611546	0.852585	180	0.059 (0.081)	0.462919	0.964149	160	-0.141 (0.104)	0.175768	0.92868	90	-0.117 (0.117)	0.321451	0.749494	188	0.104 (0.061)	0.0899213	0.845217	176	0.016 (0.078)	0.839659	0.985311	243	0.001 (0.06)	0.987523	0.996722	108	-0.139 (0.109)	0.204809	0.999785	330	0.047 (0.054)	0.381341	0.644632	438	-0.138 (0.111)	0.21724	0.999775	438	0.044 (0.053)	0.406521	0.652751	0.141222
O15400	432	-0.038 (0.049)	0.44371	0.739642	253	-0.075 (0.066)	0.2582	0.656402	179	-0.002 (0.075)	0.97463	0.998706	160	-0.168 (0.094)	0.0769907	0.889361	91	-0.161 (0.096)	0.0977789	0.590307	181	0.121 (0.071)	0.0901807	0.845217	173	-0.06 (0.086)	0.489933	0.9675	240	-0.038 (0.062)	0.536548	0.892785	108	-0.141 (0.105)	0.182159	0.999785	324	-0.009 (0.056)	0.875636	0.953218	432	-0.134 (0.107)	0.209311	0.999775	432	-0.013 (0.055)	0.815708	0.920453	0.31133
Q8NES3	450	0.058 (0.047)	0.217339	0.567047	265	0.115 (0.059)	0.0507265	0.405342	185	-0.008 (0.078)	0.918427	0.9929	164	0.03 (0.083)	0.718925	0.985967	94	-0.008 (0.11)	0.945149	0.98632	192	0.115 (0.067)	0.0905123	0.845217	181	0.106 (0.072)	0.142873	0.95734	250	0.004 (0.063)	0.950541	0.987764	111	0.043 (0.095)	0.652526	0.999785	339	0.065 (0.054)	0.230053	0.518049	450	0.035 (0.097)	0.714992	0.999775	450	0.065 (0.054)	0.227784	0.516662	0.789627
Q9H8J5	450	0.093 (0.047)	0.048865	0.41684	265	0.058 (0.058)	0.320293	0.693484	185	0.145 (0.079)	0.067032	0.92786	164	0.035 (0.078)	0.65033	0.985967	94	0.13 (0.094)	0.170533	0.645746	192	0.133 (0.078)	0.0907266	0.845217	181	0.026 (0.082)	0.751546	0.967752	250	0.137 (0.058)	0.0199642	0.575851	111	-0.042 (0.084)	0.618535	0.999785	339	0.157 (0.057)	0.00607415	0.242483	450	-0.044 (0.084)	0.600426	0.999775	450	0.155 (0.057)	0.00638999	0.229105	0.0498562
Q5UCC4	450	0.051 (0.047)	0.283924	0.624505	265	0.014 (0.057)	0.807403	0.942321	185	0.114 (0.083)	0.170962	0.954249	164	-0.038 (0.082)	0.64363	0.985967	94	0.076 (0.104)	0.465644	0.835958	192	0.122 (0.072)	0.0911777	0.845217	181	0.096 (0.081)	0.235422	0.95734	250	0.015 (0.062)	0.812669	0.953588	111	0.013 (0.099)	0.894952	0.999785	339	0.07 (0.055)	0.201671	0.490364	450	-0.003 (0.1)	0.979327	0.999775	450	0.066 (0.054)	0.219482	0.506594	0.545752
P78509	450	0.083 (0.048)	0.0853266	0.448322	265	0.127 (0.059)	0.0334907	0.394145	185	0.029 (0.079)	0.714875	0.976521	164	-0.015 (0.087)	0.860679	0.999769	94	0.172 (0.097)	0.0780154	0.564464	192	0.123 (0.073)	0.0916252	0.845217	181	0.057 (0.074)	0.442847	0.966182	250	0.097 (0.065)	0.13812	0.694017	111	-0.032 (0.099)	0.750163	0.999785	339	0.118 (0.055)	0.03324	0.275632	450	-0.045 (0.099)	0.650714	0.999775	450	0.121 (0.055)	0.0267876	0.262738	0.14041
Q9UN74	439	0.114 (0.047)	0.0164843	0.388612	256	0.123 (0.059)	0.0374031	0.394145	183	0.105 (0.079)	0.183339	0.956704	162	0.099 (0.077)	0.200331	0.954281	92	0.121 (0.123)	0.326331	0.752589	185	0.124 (0.073)	0.0931729	0.845217	178	0.079 (0.071)	0.266837	0.95734	242	0.134 (0.067)	0.0472009	0.633966	110	0.037 (0.08)	0.642179	0.999785	329	0.155 (0.059)	0.00951517	0.242483	439	0.041 (0.08)	0.606955	0.999775	439	0.154 (0.059)	0.00955272	0.229105	0.259592
O60513	283	NA	NA	NA	167	-0.132 (0.078)	0.0933224	0.476014	116	-0.132 (0.078)	0.0933224	0.92786	100	-0.132 (0.078)	0.0933224	0.892116	64	-0.132 (0.078)	0.0933224	0.583078	119	-0.132 (0.078)	0.0933224	0.845217	115	NA	NA	NA	156	NA	NA	NA	65	NA	NA	NA	218	NA	NA	NA	283	NA	NA	NA	283	NA	NA	NA	NA
Q9P0K9	450	0.066 (0.048)	0.17469	0.525679	265	0.04 (0.059)	0.494285	0.798103	185	0.11 (0.083)	0.186285	0.956704	164	0.013 (0.091)	0.886277	0.999769	94	0.043 (0.099)	0.664062	0.914984	192	0.12 (0.071)	0.0934335	0.845217	181	0.101 (0.083)	0.226106	0.95734	250	0.025 (0.06)	0.679079	0.920824	111	-0.032 (0.105)	0.765235	0.999785	339	0.104 (0.055)	0.0611688	0.31341	450	-0.043 (0.106)	0.683152	0.999775	450	0.094 (0.054)	0.0831986	0.349541	0.248672
Q9BXJ0	450	0.112 (0.047)	0.0185325	0.388612	265	0.09 (0.056)	0.107926	0.491807	185	0.152 (0.086)	0.0789244	0.92786	164	0.072 (0.086)	0.402611	0.984489	94	0.205 (0.103)	0.0502677	0.515768	192	0.119 (0.071)	0.0942334	0.845217	181	0.062 (0.073)	0.395203	0.95734	250	0.142 (0.063)	0.0259537	0.596139	111	0.028 (0.099)	0.777278	0.999785	339	0.133 (0.054)	0.0149799	0.256138	450	0.023 (0.1)	0.821936	0.999775	450	0.138 (0.054)	0.0104355	0.229105	0.307778
P54289	450	0.068 (0.048)	0.158805	0.515802	265	0.05 (0.057)	0.376477	0.729501	185	0.103 (0.086)	0.233966	0.964149	164	0.036 (0.09)	0.691805	0.985967	94	0.027 (0.099)	0.787857	0.947874	192	0.121 (0.072)	0.0942803	0.845217	181	0.096 (0.081)	0.238198	0.95734	250	0.053 (0.061)	0.383456	0.839947	111	-0.006 (0.109)	0.95564	0.999785	339	0.095 (0.054)	0.0825621	0.350606	450	-0.016 (0.11)	0.886832	0.999775	450	0.088 (0.054)	0.101933	0.372586	0.395972
O60241	450	0.064 (0.049)	0.188585	0.536237	265	0.06 (0.057)	0.294203	0.681447	185	0.08 (0.09)	0.374661	0.964149	164	0.025 (0.086)	0.775966	0.985967	94	0.03 (0.102)	0.772036	0.943011	192	0.128 (0.076)	0.0946574	0.845217	181	0.065 (0.08)	0.416124	0.962312	250	0.05 (0.063)	0.43471	0.858925	111	-0.021 (0.099)	0.836477	0.999785	339	0.1 (0.057)	0.0790382	0.345009	450	-0.027 (0.1)	0.783119	0.999775	450	0.093 (0.056)	0.0970477	0.366874	0.289534
P54803	450	0.07 (0.047)	0.138375	0.495394	265	0.075 (0.06)	0.213487	0.618495	185	0.064 (0.075)	0.390784	0.964149	164	0.051 (0.077)	0.513756	0.984489	94	0.027 (0.096)	0.779735	0.946911	192	0.129 (0.077)	0.0949421	0.845217	181	0.125 (0.072)	0.0833267	0.95734	250	-0.007 (0.064)	0.914953	0.98199	111	0.103 (0.085)	0.231488	0.999785	339	0.058 (0.056)	0.301097	0.583375	450	0.099 (0.088)	0.260594	0.999775	450	0.058 (0.056)	0.29853	0.579488	0.697024
Q8N3T1	450	-0.046 (0.047)	0.326765	0.655534	265	0.038 (0.061)	0.535657	0.824648	185	-0.138 (0.074)	0.0620943	0.92786	164	-0.073 (0.082)	0.372567	0.984489	94	0.106 (0.097)	0.277655	0.723353	192	-0.126 (0.075)	0.0953201	0.845217	181	-0.107 (0.078)	0.171014	0.95734	250	-0.047 (0.061)	0.435058	0.858925	111	-0.013 (0.097)	0.893798	0.999785	339	-0.067 (0.055)	0.228778	0.517368	450	0.002 (0.098)	0.985356	0.999775	450	-0.062 (0.055)	0.255314	0.543305	0.570527
A0A0B4J1U3	388	-0.077 (0.051)	0.131799	0.490682	237	-0.102 (0.063)	0.107131	0.491807	151	-0.044 (0.085)	0.607202	0.972958	140	0.047 (0.092)	0.608385	0.985967	79	-0.145 (0.105)	0.170125	0.645746	169	-0.127 (0.076)	0.0957094	0.845217	155	0.028 (0.088)	0.751931	0.967752	218	-0.079 (0.062)	0.204241	0.738808	96	0.156 (0.101)	0.12424	0.999785	292	-0.152 (0.059)	0.0102552	0.242483	388	0.16 (0.104)	0.126186	0.999775	388	-0.151 (0.058)	0.00921226	0.229105	0.00933132
O60449	450	-0.054 (0.047)	0.25292	0.600979	265	-0.063 (0.057)	0.275197	0.668949	185	-0.046 (0.08)	0.567964	0.968703	164	0.024 (0.085)	0.775123	0.985967	94	-0.058 (0.102)	0.574379	0.875147	192	-0.114 (0.068)	0.0961312	0.845217	181	-0.077 (0.078)	0.326436	0.95734	250	-0.063 (0.059)	0.286752	0.784657	111	0.051 (0.098)	0.605401	0.999785	339	-0.089 (0.054)	0.0999666	0.371069	450	0.057 (0.1)	0.568715	0.999775	450	-0.086 (0.053)	0.109397	0.379116	0.208757
Q9UPR5	444	0.078 (0.047)	0.0970547	0.456646	263	0.113 (0.055)	0.0420743	0.394145	181	0.027 (0.084)	0.745112	0.976521	162	0.03 (0.082)	0.714886	0.985967	91	0.088 (0.09)	0.329005	0.753018	191	0.127 (0.076)	0.0971087	0.845217	181	0.105 (0.076)	0.166433	0.95734	245	0.024 (0.062)	0.696421	0.927455	110	-0.072 (0.1)	0.476585	0.999785	334	0.124 (0.053)	0.0209961	0.25797	444	-0.081 (0.1)	0.419619	0.999775	444	0.124 (0.053)	0.0202752	0.258312	0.0717429
O43556	450	0.077 (0.047)	0.102311	0.463376	265	0.047 (0.058)	0.419292	0.755052	185	0.122 (0.079)	0.124963	0.954249	164	0.006 (0.074)	0.934278	0.999769	94	0.165 (0.116)	0.158254	0.637278	192	0.124 (0.074)	0.0972449	0.845217	181	0.037 (0.072)	0.608936	0.967752	250	0.083 (0.064)	0.198762	0.734001	111	-0.014 (0.08)	0.862691	0.999785	339	0.126 (0.058)	0.0307839	0.266221	450	-0.017 (0.081)	0.838393	0.999775	450	0.124 (0.058)	0.0319327	0.279696	0.158834
Q9Y6F9	395	-0.026 (0.049)	0.600211	0.849649	233	0.022 (0.066)	0.734278	0.911335	162	-0.077 (0.075)	0.305968	0.964149	142	0.05 (0.094)	0.594487	0.985967	83	0.048 (0.085)	0.574704	0.875147	170	-0.125 (0.075)	0.0977716	0.845217	162	-0.031 (0.096)	0.745607	0.967752	217	-0.055 (0.062)	0.375072	0.834183	95	-0.035 (0.097)	0.722209	0.999785	300	-0.021 (0.058)	0.71532	0.871445	395	-0.042 (0.1)	0.675764	0.999775	395	-0.02 (0.057)	0.723139	0.873106	0.851083
Q13449	450	0.105 (0.048)	0.0302585	0.388612	265	0.11 (0.058)	0.0586303	0.423452	185	0.104 (0.086)	0.225817	0.964149	164	0.113 (0.091)	0.216177	0.964809	94	0.07 (0.098)	0.477784	0.835958	192	0.118 (0.071)	0.0980002	0.845217	181	0.105 (0.083)	0.208941	0.95734	250	0.103 (0.061)	0.0921223	0.65305	111	0.09 (0.108)	0.403399	0.999785	339	0.119 (0.055)	0.0312122	0.267411	450	0.088 (0.109)	0.417616	0.999775	450	0.109 (0.054)	0.0434469	0.295789	0.863012
Q9UBS4	431	-0.072 (0.048)	0.137594	0.495394	257	-0.013 (0.055)	0.809596	0.942464	174	-0.18 (0.092)	0.0532509	0.92786	160	-0.043 (0.09)	0.634969	0.985967	92	-0.012 (0.101)	0.902591	0.976065	179	-0.118 (0.071)	0.0984179	0.845217	175	-0.183 (0.074)	0.0149771	0.95734	237	-0.03 (0.064)	0.64117	0.908686	109	-0.075 (0.096)	0.436402	0.999785	322	-0.071 (0.057)	0.212136	0.501118	431	-0.083 (0.097)	0.393952	0.999775	431	-0.069 (0.056)	0.221668	0.509266	0.896375
Q96CX2	439	0.023 (0.047)	0.631677	0.863024	257	-0.032 (0.053)	0.551407	0.829647	182	0.137 (0.094)	0.146525	0.954249	160	-0.102 (0.086)	0.234762	0.973987	91	0.027 (0.104)	0.793621	0.947874	188	0.112 (0.068)	0.0988438	0.845217	178	0.052 (0.081)	0.51672	0.9675	244	0.002 (0.059)	0.969013	0.98879	108	-0.021 (0.095)	0.824091	0.999785	331	0.034 (0.055)	0.534365	0.755611	439	-0.014 (0.096)	0.888081	0.999775	439	0.034 (0.054)	0.531714	0.751061	0.666674
P98155	450	0.023 (0.047)	0.622756	0.861063	265	-0.045 (0.056)	0.423486	0.755052	185	0.137 (0.084)	0.104683	0.92786	164	-0.096 (0.081)	0.234811	0.973987	94	0.061 (0.102)	0.550957	0.866805	192	0.12 (0.072)	0.0989701	0.845217	181	-0.025 (0.077)	0.749431	0.967752	250	0.07 (0.06)	0.247309	0.759645	111	-0.071 (0.082)	0.388296	0.999785	339	0.064 (0.058)	0.271128	0.555206	450	-0.07 (0.084)	0.406076	0.999775	450	0.067 (0.057)	0.244018	0.533143	0.179247
O43505	450	0.085 (0.048)	0.0777527	0.443741	265	0.109 (0.056)	0.0516213	0.405342	185	0.05 (0.089)	0.571431	0.968703	164	0.025 (0.085)	0.772003	0.985967	94	0.124 (0.093)	0.186619	0.664417	192	0.125 (0.075)	0.100044	0.845217	181	0.103 (0.078)	0.190919	0.95734	250	0.051 (0.064)	0.423316	0.854718	111	0.017 (0.108)	0.873231	0.999785	339	0.106 (0.054)	0.0501224	0.305888	450	0.016 (0.11)	0.885088	0.999775	450	0.101 (0.053)	0.0587919	0.309248	0.484017
Q96CG8	450	0.046 (0.049)	0.339898	0.668471	265	-0.031 (0.058)	0.595456	0.84328	185	0.164 (0.085)	0.053486	0.92786	164	0.064 (0.085)	0.450924	0.984489	94	-0.093 (0.092)	0.315677	0.74231	192	0.129 (0.078)	0.100154	0.845217	181	0.044 (0.077)	0.568246	0.9675	250	0.063 (0.065)	0.332079	0.795661	111	-0.028 (0.105)	0.788446	0.999785	339	0.066 (0.055)	0.235154	0.521845	450	-0.002 (0.105)	0.983791	0.999775	450	0.059 (0.054)	0.276935	0.563637	0.600984
P08575	450	0.011 (0.047)	0.822491	0.931713	265	-0.09 (0.057)	0.115787	0.500864	185	0.155 (0.081)	0.0565985	0.92786	164	-0.057 (0.089)	0.523754	0.984489	94	-0.089 (0.091)	0.326946	0.752589	192	0.12 (0.073)	0.100553	0.845217	181	-0.065 (0.071)	0.361029	0.95734	250	0.086 (0.065)	0.184944	0.728775	111	-0.082 (0.093)	0.379699	0.999785	339	0.037 (0.055)	0.505866	0.73971	450	-0.065 (0.094)	0.485729	0.999775	450	0.037 (0.055)	0.504075	0.734767	0.34646
Q9HB40	436	0.033 (0.048)	0.501858	0.786337	262	0.017 (0.066)	0.798997	0.941059	174	0.045 (0.073)	0.538678	0.968703	158	0.292 (0.094)	0.00238043	0.793433	91	0.035 (0.119)	0.769987	0.943011	187	-0.103 (0.063)	0.101948	0.845217	174	-0.064 (0.079)	0.41669	0.962312	244	0.123 (0.063)	0.0534901	0.639461	108	0.131 (0.121)	0.280684	0.999785	328	0.009 (0.053)	0.863319	0.944401	436	0.129 (0.123)	0.29521	0.999775	436	0.015 (0.053)	0.779496	0.899815	0.394426
Q9HCU0	450	0.042 (0.047)	0.372199	0.694932	265	0.001 (0.055)	0.982387	0.995109	185	0.117 (0.086)	0.175999	0.954249	164	0.018 (0.081)	0.824392	0.988943	94	-0.031 (0.089)	0.726116	0.9406	192	0.128 (0.078)	0.102271	0.845217	181	0.029 (0.068)	0.670205	0.967752	250	0.044 (0.067)	0.512279	0.888905	111	0.005 (0.091)	0.955411	0.999785	339	0.061 (0.055)	0.269824	0.554866	450	-0.007 (0.093)	0.939369	0.999775	450	0.06 (0.055)	0.278274	0.564023	0.537004
Q99784	450	0.076 (0.048)	0.116827	0.47214	265	0.047 (0.059)	0.427712	0.757628	185	0.123 (0.083)	0.140489	0.954249	164	0.019 (0.086)	0.82822	0.988943	94	0.095 (0.106)	0.368082	0.775957	192	0.117 (0.072)	0.102654	0.845217	181	0.1 (0.082)	0.226236	0.95734	250	0.053 (0.062)	0.391714	0.842324	111	0.011 (0.095)	0.91063	0.999785	339	0.104 (0.057)	0.0667543	0.32577	450	0.002 (0.095)	0.984796	0.999775	450	0.101 (0.056)	0.0709126	0.3339	0.366976
Q06481	450	0.121 (0.047)	0.0109194	0.388612	265	0.142 (0.056)	0.0126597	0.394145	185	0.098 (0.084)	0.247985	0.964149	164	0.072 (0.083)	0.383445	0.984489	94	0.176 (0.086)	0.0443768	0.499306	192	0.129 (0.079)	0.103757	0.845217	181	0.065 (0.08)	0.414858	0.962312	250	0.15 (0.061)	0.0147072	0.575851	111	0.012 (0.095)	0.896802	0.999785	339	0.16 (0.055)	0.00376695	0.242483	450	0.005 (0.096)	0.955453	0.999775	450	0.158 (0.054)	0.0037887	0.229105	0.164223
P35813	178	NA	NA	NA	111	-0.145 (0.089)	0.104146	0.488852	67	-0.145 (0.089)	0.104146	0.92786	59	-0.145 (0.089)	0.104146	0.892116	37	-0.145 (0.089)	0.104146	0.590424	82	-0.145 (0.089)	0.104146	0.845217	68	NA	NA	NA	104	NA	NA	NA	38	NA	NA	NA	140	NA	NA	NA	178	NA	NA	NA	178	NA	NA	NA	NA
O14618	277	NA	NA	NA	156	-0.118 (0.072)	0.104502	0.489499	121	-0.118 (0.072)	0.104502	0.92786	94	-0.118 (0.072)	0.104502	0.892116	58	-0.118 (0.072)	0.104502	0.590424	125	-0.118 (0.072)	0.104502	0.845217	103	NA	NA	NA	162	NA	NA	NA	62	NA	NA	NA	215	NA	NA	NA	277	NA	NA	NA	277	NA	NA	NA	NA
Q6NW40	450	0.086 (0.049)	0.0786934	0.443741	265	0.105 (0.058)	0.0714055	0.446957	185	0.063 (0.087)	0.464611	0.964149	164	0.054 (0.093)	0.560824	0.984489	94	0.089 (0.094)	0.347855	0.763634	192	0.119 (0.073)	0.104557	0.845217	181	0.068 (0.084)	0.42119	0.962312	250	0.087 (0.061)	0.152336	0.70573	111	0.031 (0.102)	0.760036	0.999785	339	0.106 (0.056)	0.0578612	0.310692	450	0.031 (0.103)	0.765922	0.999775	450	0.101 (0.055)	0.0662819	0.326862	0.546355
Q8IUK5	450	0.004 (0.049)	0.928574	0.97897	265	0.005 (0.057)	0.936222	0.983877	185	0.008 (0.088)	0.929595	0.993712	164	-0.078 (0.094)	0.409203	0.984489	94	-0.08 (0.091)	0.381234	0.787231	192	0.119 (0.073)	0.104796	0.845217	181	0.006 (0.081)	0.946022	0.996985	250	0.004 (0.062)	0.950673	0.987764	111	-0.191 (0.104)	0.068786	0.999785	339	0.064 (0.055)	0.251541	0.536922	450	-0.192 (0.104)	0.0670341	0.999775	450	0.056 (0.054)	0.302208	0.583371	0.0345971
Q9H6B4	450	0.073 (0.047)	0.119596	0.474018	265	0.101 (0.056)	0.0742787	0.446957	185	0.035 (0.081)	0.671329	0.976521	164	-0.045 (0.088)	0.60862	0.985967	94	0.222 (0.105)	0.0374407	0.485955	192	0.107 (0.066)	0.105416	0.845217	181	0.04 (0.074)	0.588814	0.9675	250	0.055 (0.064)	0.39175	0.842324	111	-0.092 (0.094)	0.330203	0.999785	339	0.132 (0.054)	0.0156697	0.256138	450	-0.108 (0.095)	0.25637	0.999775	450	0.132 (0.054)	0.0148054	0.243715	0.0285652
Q8TDF5	393	0.01 (0.051)	0.844775	0.943601	226	-0.127 (0.062)	0.0428439	0.394145	167	0.204 (0.084)	0.0165743	0.92786	144	-0.081 (0.089)	0.363107	0.984489	81	-0.053 (0.114)	0.643736	0.907773	168	0.126 (0.078)	0.105834	0.845217	162	0.173 (0.078)	0.0283607	0.95734	215	-0.106 (0.069)	0.124783	0.694017	99	0.056 (0.099)	0.573757	0.999785	294	-0.003 (0.06)	0.955953	0.982778	393	0.06 (0.107)	0.573599	0.999775	393	-0.005 (0.059)	0.937636	0.977706	0.595517
Q9P2E7	450	0.039 (0.048)	0.415018	0.717415	265	0.016 (0.059)	0.781839	0.935616	185	0.08 (0.083)	0.342073	0.964149	164	-0.024 (0.085)	0.783318	0.985967	94	-0.007 (0.102)	0.947444	0.986591	192	0.117 (0.072)	0.106093	0.845217	181	0.106 (0.08)	0.189593	0.95734	250	0.005 (0.063)	0.942457	0.987088	111	0.03 (0.096)	0.756764	0.999785	339	0.047 (0.056)	0.402346	0.661817	450	0.033 (0.097)	0.735419	0.999775	450	0.042 (0.056)	0.454919	0.695666	0.938374
Q9H4D0	450	0.089 (0.048)	0.0629669	0.442799	265	0.058 (0.059)	0.323888	0.697306	185	0.139 (0.08)	0.0851079	0.92786	164	0.078 (0.082)	0.342451	0.984489	94	0.062 (0.095)	0.519539	0.853411	192	0.124 (0.077)	0.106487	0.845217	181	0.007 (0.078)	0.926672	0.996985	250	0.137 (0.063)	0.030952	0.618672	111	-0.018 (0.087)	0.835127	0.999785	339	0.136 (0.057)	0.0185174	0.256729	450	-0.026 (0.087)	0.765851	0.999775	450	0.137 (0.057)	0.0159254	0.248246	0.116288
Q5SZK8	450	-0.009 (0.047)	0.847494	0.945301	265	-0.05 (0.057)	0.381508	0.729501	185	0.053 (0.08)	0.514031	0.968703	164	-0.089 (0.09)	0.320145	0.976823	94	-0.092 (0.084)	0.277771	0.723353	192	0.12 (0.074)	0.107247	0.845217	181	0.091 (0.075)	0.227538	0.95734	250	-0.074 (0.061)	0.22593	0.747468	111	-0.045 (0.102)	0.658385	0.999785	339	0.003 (0.053)	0.959015	0.983918	450	-0.057 (0.104)	0.583651	0.999775	450	0.003 (0.053)	0.947998	0.981492	0.604783
O14792	356	0.105 (0.054)	0.0506931	0.42098	213	0.104 (0.061)	0.0905376	0.469244	143	0.114 (0.104)	0.275707	0.964149	133	0.117 (0.087)	0.179419	0.92868	80	0.199 (0.122)	0.10726	0.596982	143	0.199 (0.122)	0.10726	0.845217	142	0.126 (0.064)	0.049828	0.95734	198	0.119 (0.081)	0.142652	0.696208	93	0.046 (0.104)	0.658273	0.999785	263	0.126 (0.064)	0.049828	0.305888	356	0.026 (0.108)	0.811684	0.999775	356	0.127 (0.063)	0.0441444	0.295789	0.417847
Q9NU53	439	0.091 (0.048)	0.0577958	0.427907	256	0.061 (0.059)	0.303053	0.684108	183	0.132 (0.08)	0.101722	0.92786	160	0.048 (0.081)	0.551905	0.984489	93	0.126 (0.11)	0.25549	0.716874	186	0.116 (0.072)	0.10766	0.845217	176	0.076 (0.082)	0.35757	0.95734	244	0.077 (0.061)	0.207478	0.739035	109	0.019 (0.09)	0.829481	0.999785	330	0.119 (0.057)	0.035688	0.282374	439	0.015 (0.091)	0.869797	0.999775	439	0.12 (0.056)	0.0338082	0.281852	0.328189
Q9H8L6	450	0.055 (0.047)	0.246864	0.598163	265	0.065 (0.064)	0.307211	0.685307	185	0.052 (0.073)	0.475501	0.967558	164	0.079 (0.083)	0.342378	0.984489	94	-0.095 (0.102)	0.354582	0.766749	192	0.115 (0.071)	0.107712	0.845217	181	0.016 (0.075)	0.828842	0.982391	250	0.037 (0.063)	0.56081	0.892785	111	0.077 (0.086)	0.373941	0.999785	339	0.056 (0.058)	0.332886	0.604148	450	0.066 (0.088)	0.454594	0.999775	450	0.051 (0.057)	0.372423	0.629366	0.886978
Q9UM47	450	0.03 (0.047)	0.526256	0.801642	265	0.016 (0.055)	0.775477	0.931988	185	0.059 (0.086)	0.492542	0.968604	164	-0.043 (0.077)	0.571934	0.985967	94	0.002 (0.113)	0.983002	0.998605	192	0.118 (0.073)	0.107927	0.845217	181	0.047 (0.084)	0.572323	0.9675	250	-0.004 (0.058)	0.947001	0.987721	111	0.041 (0.103)	0.694936	0.999785	339	0.034 (0.054)	0.527941	0.751272	450	0.035 (0.106)	0.740075	0.999775	450	0.029 (0.053)	0.589612	0.793502	0.957413
O60462	450	0.075 (0.047)	0.11388	0.471632	265	0.018 (0.055)	0.745007	0.917026	185	0.178 (0.086)	0.0396823	0.92786	164	0.039 (0.077)	0.610659	0.985967	94	0.067 (0.113)	0.554067	0.866805	192	0.116 (0.072)	0.107972	0.845217	181	0.079 (0.071)	0.268037	0.95734	250	0.062 (0.065)	0.338714	0.803749	111	0.045 (0.088)	0.61239	0.999785	339	0.087 (0.056)	0.122556	0.390743	450	0.052 (0.089)	0.558527	0.999775	450	0.084 (0.056)	0.134113	0.410062	0.763145
Q04917	450	-0.064 (0.049)	0.188083	0.535663	265	-0.041 (0.062)	0.508289	0.803714	185	-0.091 (0.078)	0.245172	0.964149	164	0 (0.089)	0.998535	0.999769	94	-0.127 (0.117)	0.277282	0.723353	192	-0.124 (0.077)	0.10846	0.845217	181	-0.078 (0.075)	0.30238	0.95734	250	-0.055 (0.065)	0.396231	0.843842	111	0.015 (0.101)	0.879682	0.999785	339	-0.101 (0.059)	0.0894342	0.358984	450	0.033 (0.101)	0.742796	0.999775	450	-0.104 (0.059)	0.0760635	0.340144	0.23825
O60242	450	0.123 (0.048)	0.0102874	0.383253	265	0.129 (0.058)	0.0285478	0.394145	185	0.119 (0.081)	0.141789	0.954249	164	0.128 (0.088)	0.146792	0.92868	94	0.128 (0.089)	0.155665	0.635454	192	0.122 (0.076)	0.109222	0.845217	181	0.089 (0.079)	0.261669	0.95734	250	0.159 (0.06)	0.00929019	0.55951	111	0.042 (0.103)	0.680935	0.999785	339	0.148 (0.054)	0.00695919	0.242483	450	0.04 (0.103)	0.698415	0.999775	450	0.146 (0.054)	0.0067818	0.229105	0.35837
P62820	328	NA	NA	NA	206	0.109 (0.068)	0.109821	0.495045	122	0.109 (0.068)	0.109821	0.949805	123	0.109 (0.068)	0.109821	0.903433	69	0.109 (0.068)	0.109821	0.60042	136	0.109 (0.068)	0.109821	0.845217	135	0.01 (0.109)	0.930207	0.996985	183	0.01 (0.109)	0.930207	0.984793	86	0.01 (0.109)	0.930207	0.999785	242	0.01 (0.109)	0.930207	0.97471	328	NA	NA	NA	328	NA	NA	NA	NA
P59998	321	NA	NA	NA	184	-0.115 (0.07)	0.100644	0.484606	137	-0.115 (0.07)	0.100644	0.92786	122	-0.115 (0.07)	0.100644	0.892116	73	-0.208 (0.129)	0.109847	0.60042	126	-0.208 (0.129)	0.109847	0.845217	125	0.109 (0.119)	0.362299	0.95734	184	0.109 (0.119)	0.362299	0.824374	85	0.109 (0.119)	0.362299	0.999785	236	0.109 (0.119)	0.362299	0.629867	321	NA	NA	NA	321	NA	NA	NA	NA
P10646	450	-0.015 (0.048)	0.756095	0.904541	265	0.002 (0.057)	0.978228	0.994665	185	-0.04 (0.083)	0.62941	0.976521	164	0.146 (0.093)	0.116334	0.909591	94	-0.046 (0.085)	0.590898	0.882515	192	-0.118 (0.073)	0.109885	0.845217	181	0.024 (0.076)	0.749821	0.967752	250	-0.031 (0.063)	0.61967	0.902152	111	0.132 (0.099)	0.185831	0.999785	339	-0.055 (0.055)	0.314353	0.592596	450	0.13 (0.099)	0.190952	0.999775	450	-0.057 (0.054)	0.292073	0.574772	0.0970706
Q8WX77	450	0.068 (0.048)	0.151716	0.508	265	0.081 (0.056)	0.145365	0.541517	185	0.046 (0.086)	0.595795	0.972958	164	0.094 (0.086)	0.275326	0.976823	94	-0.068 (0.098)	0.490786	0.839659	192	0.112 (0.07)	0.110736	0.845217	181	0.022 (0.077)	0.770399	0.967957	250	0.099 (0.061)	0.1067	0.665639	111	0.063 (0.104)	0.545369	0.999785	339	0.071 (0.054)	0.187386	0.474027	450	0.064 (0.105)	0.538557	0.999775	450	0.069 (0.053)	0.193558	0.481821	0.966364
Q9UKB5	450	0.074 (0.049)	0.13088	0.490682	265	0.065 (0.059)	0.273504	0.668949	185	0.094 (0.085)	0.270561	0.964149	164	0.019 (0.088)	0.827435	0.988943	94	0.087 (0.102)	0.398004	0.800949	192	0.116 (0.073)	0.110884	0.845217	181	0.066 (0.079)	0.401573	0.95734	250	0.072 (0.063)	0.251226	0.761608	111	-0.046 (0.1)	0.645347	0.999785	339	0.116 (0.056)	0.0401071	0.294948	450	-0.043 (0.1)	0.671261	0.999775	450	0.109 (0.055)	0.0504355	0.298027	0.183585
Q9HD45	441	0.022 (0.048)	0.638553	0.864183	257	-0.031 (0.056)	0.578368	0.836004	184	0.117 (0.086)	0.177643	0.954249	161	-0.059 (0.088)	0.50025	0.984489	93	-0.042 (0.106)	0.69243	0.928511	187	0.108 (0.068)	0.111755	0.845217	176	-0.006 (0.07)	0.926908	0.996985	246	0.046 (0.067)	0.491561	0.886746	109	-0.067 (0.093)	0.470487	0.999785	332	0.063 (0.057)	0.265098	0.548458	441	-0.084 (0.093)	0.365226	0.999775	441	0.062 (0.056)	0.272602	0.56199	0.181032
P61018	450	0.063 (0.047)	0.181674	0.528425	265	0.075 (0.056)	0.182359	0.578213	185	0.045 (0.083)	0.588718	0.97191	164	0.013 (0.082)	0.8759	0.999769	94	0.061 (0.093)	0.516342	0.853411	192	0.12 (0.075)	0.112008	0.845217	181	0.091 (0.079)	0.247918	0.95734	250	0.032 (0.061)	0.598204	0.897694	111	-0.021 (0.104)	0.841814	0.999785	339	0.086 (0.053)	0.106665	0.378927	450	-0.017 (0.106)	0.875464	0.999775	450	0.083 (0.053)	0.11707	0.386687	0.400824
Q9P2K2	355	0.086 (0.053)	0.108483	0.469126	206	0.046 (0.06)	0.44466	0.769251	149	0.166 (0.102)	0.104467	0.92786	126	0.105 (0.093)	0.260724	0.976823	68	0.105 (0.093)	0.260724	0.716874	161	0.136 (0.085)	0.112043	0.845217	144	0.103 (0.062)	0.0965433	0.95734	197	0.069 (0.066)	0.292353	0.789942	84	0.048 (0.105)	0.651249	0.999785	271	0.103 (0.062)	0.0965433	0.366355	355	0.032 (0.103)	0.755862	0.999775	355	0.105 (0.062)	0.0920419	0.360373	0.543606
P54756	450	0.104 (0.049)	0.0332688	0.390563	265	0.087 (0.058)	0.137138	0.530218	185	0.137 (0.086)	0.110992	0.952572	164	0.089 (0.083)	0.289104	0.976823	94	0.116 (0.106)	0.274724	0.723353	192	0.121 (0.076)	0.112405	0.845217	181	0.156 (0.081)	0.0543254	0.95734	250	0.081 (0.064)	0.204487	0.738808	111	0.088 (0.096)	0.360903	0.999785	339	0.117 (0.057)	0.0421221	0.296732	450	0.079 (0.097)	0.410633	0.999775	450	0.113 (0.056)	0.0454289	0.295789	0.764375
P12277	450	0.058 (0.049)	0.230866	0.578491	265	0.068 (0.058)	0.248205	0.645448	185	0.046 (0.084)	0.582563	0.97191	164	-0.056 (0.08)	0.483619	0.984489	94	0.258 (0.12)	0.0338273	0.485955	192	0.127 (0.08)	0.112975	0.845217	181	0.026 (0.083)	0.758309	0.967752	250	0.026 (0.063)	0.675181	0.91925	111	-0.092 (0.094)	0.329372	0.999785	339	0.125 (0.059)	0.0364354	0.282374	450	-0.084 (0.095)	0.37712	0.999775	450	0.119 (0.059)	0.0444331	0.295789	0.069266
P00390	450	-0.003 (0.047)	0.941389	0.980597	265	-0.065 (0.053)	0.22539	0.624358	185	0.127 (0.091)	0.163119	0.954249	164	-0.133 (0.088)	0.133186	0.92868	94	-0.022 (0.095)	0.817718	0.954785	192	0.112 (0.07)	0.113424	0.845217	181	0.027 (0.075)	0.718789	0.967752	250	-0.005 (0.063)	0.932179	0.984793	111	-0.126 (0.103)	0.224597	0.999785	339	0.033 (0.055)	0.542008	0.761078	450	-0.136 (0.105)	0.197707	0.999775	450	0.032 (0.054)	0.558843	0.769587	0.158121
P25788	360	-0.02 (0.056)	0.721843	0.895231	219	0.02 (0.067)	0.764198	0.928981	141	-0.077 (0.098)	0.430431	0.964149	133	0.067 (0.097)	0.494771	0.984489	76	0.046 (0.103)	0.656908	0.912915	151	-0.147 (0.093)	0.115933	0.845217	145	-0.055 (0.066)	0.408395	0.95734	201	-0.045 (0.076)	0.558474	0.892785	93	0.081 (0.108)	0.455154	0.999785	267	-0.055 (0.066)	0.408395	0.666869	360	0.087 (0.109)	0.424772	0.999775	360	-0.057 (0.065)	0.382275	0.635701	0.253843
Q8WZ75	450	0.087 (0.047)	0.0668849	0.443741	265	0.056 (0.059)	0.34658	0.712572	185	0.133 (0.078)	0.0901431	0.92786	164	0.166 (0.081)	0.0432545	0.86622	94	-0.061 (0.097)	0.530008	0.857678	192	0.117 (0.074)	0.116141	0.845217	181	0.164 (0.08)	0.0412991	0.95734	250	0.023 (0.061)	0.707033	0.92773	111	0.15 (0.089)	0.0935369	0.999785	339	0.074 (0.056)	0.190822	0.479435	450	0.138 (0.091)	0.12861	0.999775	450	0.067 (0.055)	0.226408	0.515292	0.50573
Q15375	450	0.079 (0.048)	0.0996388	0.463376	265	0.045 (0.058)	0.434805	0.76307	185	0.131 (0.082)	0.111563	0.952695	164	0.055 (0.083)	0.511212	0.984489	94	0.066 (0.108)	0.543048	0.864484	192	0.112 (0.071)	0.116336	0.845217	181	0.132 (0.074)	0.0777621	0.95734	250	0.024 (0.065)	0.717024	0.93009	111	-0.037 (0.101)	0.710938	0.999785	339	0.119 (0.055)	0.0309997	0.266942	450	-0.038 (0.102)	0.709288	0.999775	450	0.112 (0.054)	0.0395441	0.283284	0.1946
Q9NSC7	450	0.081 (0.048)	0.0937254	0.456355	265	0.081 (0.059)	0.170257	0.5655	185	0.089 (0.082)	0.278846	0.964149	164	0.065 (0.087)	0.45135	0.984489	94	0.085 (0.117)	0.469935	0.835958	192	0.106 (0.068)	0.118576	0.845217	181	0.05 (0.077)	0.510961	0.9675	250	0.101 (0.064)	0.113638	0.679061	111	0.055 (0.104)	0.599568	0.999785	339	0.092 (0.055)	0.092232	0.361263	450	0.064 (0.106)	0.547491	0.999775	450	0.085 (0.054)	0.115105	0.385669	0.857695
O43155	450	0.049 (0.047)	0.302229	0.641051	265	0.021 (0.059)	0.715011	0.905963	185	0.082 (0.078)	0.296637	0.964149	164	-0.022 (0.082)	0.78493	0.985967	94	0.036 (0.102)	0.724253	0.9406	192	0.112 (0.071)	0.11879	0.845217	181	0.061 (0.071)	0.389259	0.95734	250	0.012 (0.065)	0.85425	0.96225	111	0.05 (0.1)	0.617286	0.999785	339	0.049 (0.054)	0.363541	0.629867	450	0.043 (0.101)	0.671224	0.999775	450	0.05 (0.053)	0.346414	0.612222	0.949401
Q92791	331	NA	NA	NA	191	0.115 (0.053)	0.0323535	0.394145	140	0.19 (0.087)	0.031252	0.92786	125	0.131 (0.084)	0.119596	0.912724	69	0.131 (0.084)	0.119596	0.616032	137	0.131 (0.084)	0.119596	0.845217	134	0.115 (0.053)	0.0323535	0.95734	184	0.115 (0.053)	0.0323535	0.618672	79	0.115 (0.053)	0.0323535	0.999785	252	0.115 (0.053)	0.0323535	0.273667	331	NA	NA	NA	331	NA	NA	NA	NA
Q6MZW2	450	0.077 (0.048)	0.110299	0.469126	265	0.099 (0.057)	0.085855	0.456602	185	0.049 (0.085)	0.565856	0.968703	164	0.021 (0.091)	0.821022	0.988943	94	0.097 (0.09)	0.285611	0.72387	192	0.115 (0.074)	0.120098	0.845217	181	0.064 (0.078)	0.40997	0.95734	250	0.093 (0.062)	0.134898	0.694017	111	0.001 (0.103)	0.991977	0.999785	339	0.102 (0.055)	0.0638996	0.318707	450	-0.006 (0.104)	0.953272	0.999775	450	0.099 (0.054)	0.0674829	0.328806	0.368584
P20382	353	0.008 (0.053)	0.878486	0.961371	196	-0.037 (0.065)	0.571583	0.833565	157	0.078 (0.092)	0.398825	0.964149	125	-0.143 (0.098)	0.144972	0.92868	71	-0.016 (0.141)	0.909798	0.978862	157	0.112 (0.072)	0.121003	0.845217	139	0.074 (0.063)	0.23824	0.95734	199	0.003 (0.066)	0.963509	0.98879	86	-0.182 (0.104)	0.0851197	0.999785	267	0.074 (0.063)	0.23824	0.52414	353	-0.154 (0.1)	0.125158	0.999775	353	0.07 (0.062)	0.261271	0.54825	0.0564329
P36543	389	-0.015 (0.053)	0.772898	0.909868	229	0.006 (0.069)	0.935725	0.983877	160	-0.035 (0.085)	0.684665	0.976521	146	-0.022 (0.089)	0.802	0.986622	83	0.102 (0.097)	0.292213	0.727309	160	-0.158 (0.101)	0.121174	0.845217	155	-0.035 (0.088)	0.690123	0.967752	216	-0.026 (0.071)	0.710279	0.928751	99	0.006 (0.093)	0.949342	0.999785	290	-0.017 (0.067)	0.794875	0.9129	389	0.001 (0.103)	0.991643	0.999775	389	-0.026 (0.064)	0.68595	0.85308	0.823851
P55283	450	0.04 (0.048)	0.407516	0.712607	265	0.027 (0.058)	0.644069	0.874512	185	0.064 (0.085)	0.453099	0.964149	164	-0.045 (0.083)	0.585344	0.985967	94	0.046 (0.097)	0.634489	0.900734	192	0.119 (0.076)	0.122119	0.845217	181	0.064 (0.078)	0.411229	0.95734	250	0.004 (0.062)	0.943749	0.987669	111	-0.083 (0.095)	0.387476	0.999785	339	0.088 (0.056)	0.121255	0.388891	450	-0.085 (0.097)	0.379502	0.999775	450	0.081 (0.056)	0.14594	0.43252	0.137349
Q92859	450	0.087 (0.047)	0.0685168	0.443741	265	0.081 (0.058)	0.161384	0.559496	185	0.1 (0.082)	0.219883	0.964149	164	0.024 (0.087)	0.780715	0.985967	94	0.137 (0.093)	0.142968	0.634137	192	0.111 (0.072)	0.122528	0.845217	181	0.071 (0.084)	0.393911	0.95734	250	0.086 (0.059)	0.145701	0.704049	111	-0.02 (0.096)	0.835882	0.999785	339	0.126 (0.055)	0.0226781	0.264752	450	-0.025 (0.097)	0.794017	0.999775	450	0.122 (0.054)	0.0257008	0.262738	0.187145
O95196	429	0.107 (0.049)	0.0285838	0.388612	253	0.095 (0.06)	0.114617	0.50032	176	0.125 (0.082)	0.129879	0.954249	155	0.095 (0.094)	0.31223	0.976823	89	0.116 (0.097)	0.238957	0.701544	185	0.111 (0.072)	0.122887	0.845217	172	0.092 (0.087)	0.294545	0.95734	238	0.119 (0.059)	0.0448123	0.633966	104	0.085 (0.107)	0.428222	0.999785	325	0.114 (0.055)	0.0393871	0.294948	429	0.085 (0.11)	0.443025	0.999775	429	0.113 (0.054)	0.0380256	0.283284	0.816452
Q08431	450	0.093 (0.049)	0.0570788	0.427907	265	0.074 (0.058)	0.203017	0.604814	185	0.129 (0.086)	0.132687	0.954249	164	0.043 (0.096)	0.654401	0.985967	94	0.134 (0.105)	0.205666	0.675416	192	0.104 (0.067)	0.124031	0.845217	181	0.036 (0.078)	0.64464	0.967752	250	0.115 (0.066)	0.0836665	0.650037	111	-0.035 (0.103)	0.733174	0.999785	339	0.138 (0.056)	0.0141437	0.253523	450	-0.049 (0.102)	0.632303	0.999775	450	0.133 (0.055)	0.0157405	0.248246	0.115066
Q9GZP0	440	0.04 (0.048)	0.406135	0.712607	260	0.015 (0.055)	0.791059	0.939413	180	0.093 (0.092)	0.311751	0.964149	161	-0.086 (0.084)	0.305798	0.976823	93	0.114 (0.106)	0.283055	0.723353	186	0.112 (0.073)	0.125579	0.845217	178	-0.068 (0.088)	0.440979	0.966182	244	0.084 (0.058)	0.146654	0.704554	109	-0.185 (0.093)	0.0487268	0.999785	331	0.11 (0.056)	0.052636	0.307038	440	-0.19 (0.097)	0.0507275	0.999775	440	0.114 (0.055)	0.0387114	0.283284	0.0064494
Q9UP38	449	0.117 (0.047)	0.0129471	0.388612	264	0.142 (0.057)	0.0128968	0.394145	185	0.079 (0.081)	0.329949	0.964149	163	0.076 (0.088)	0.392791	0.984489	94	0.204 (0.097)	0.037318	0.485955	192	0.104 (0.067)	0.125588	0.845217	180	0.065 (0.074)	0.385979	0.95734	250	0.131 (0.063)	0.0392166	0.633966	110	0.007 (0.095)	0.942332	0.999785	339	0.149 (0.054)	0.00627993	0.242483	449	0.023 (0.096)	0.807806	0.999775	449	0.147 (0.054)	0.00665035	0.229105	0.262783
Q9P121	450	0.052 (0.048)	0.273219	0.617166	265	0.056 (0.057)	0.326338	0.69931	185	0.049 (0.084)	0.55664	0.968703	164	-0.052 (0.09)	0.564998	0.984489	94	0.096 (0.095)	0.315843	0.74231	192	0.107 (0.069)	0.125623	0.845217	181	0.072 (0.083)	0.38522	0.95734	250	0.029 (0.06)	0.627877	0.902574	111	-0.051 (0.103)	0.625257	0.999785	339	0.085 (0.054)	0.117035	0.387709	450	-0.056 (0.104)	0.593534	0.999775	450	0.081 (0.054)	0.133283	0.409876	0.244911
P13473	450	0.123 (0.048)	0.0102099	0.383253	265	0.104 (0.059)	0.0772587	0.446957	185	0.15 (0.08)	0.0604754	0.92786	164	0.111 (0.087)	0.205135	0.956011	94	0.161 (0.095)	0.0940854	0.584191	192	0.109 (0.071)	0.12564	0.845217	181	0.057 (0.08)	0.477425	0.9675	250	0.161 (0.061)	0.00901574	0.55951	111	-0.009 (0.097)	0.929072	0.999785	339	0.163 (0.055)	0.00309606	0.242483	450	0.007 (0.097)	0.945801	0.999775	450	0.16 (0.054)	0.0034958	0.229105	0.16596
P07237	450	-0.023 (0.047)	0.628745	0.862957	265	0.011 (0.056)	0.841065	0.958344	185	-0.076 (0.087)	0.382089	0.964149	164	-0.027 (0.076)	0.725875	0.985967	94	0.173 (0.105)	0.104354	0.590424	192	-0.116 (0.076)	0.126319	0.845217	181	-0.061 (0.078)	0.435788	0.966182	250	-0.045 (0.067)	0.500359	0.887891	111	-0.015 (0.078)	0.842125	0.999785	339	-0.023 (0.06)	0.707896	0.866066	450	-0.017 (0.079)	0.83346	0.999775	450	-0.026 (0.059)	0.656377	0.836158	0.921184
Q16394	450	-0.002 (0.047)	0.96071	0.989287	265	-0.047 (0.06)	0.431619	0.760757	185	0.053 (0.077)	0.491756	0.967956	164	-0.075 (0.076)	0.324163	0.978879	94	-0.107 (0.119)	0.371999	0.779807	192	0.112 (0.073)	0.127193	0.845217	181	0.068 (0.082)	0.404003	0.95734	250	-0.094 (0.064)	0.141783	0.695895	111	-0.046 (0.076)	0.551448	0.999785	339	0.023 (0.061)	0.708631	0.866439	450	-0.036 (0.078)	0.644904	0.999775	450	0.018 (0.06)	0.770983	0.896778	0.58662
P35637	199	NA	NA	NA	120	-0.142 (0.093)	0.127222	0.516032	79	-0.142 (0.093)	0.127222	0.954249	75	-0.142 (0.093)	0.127222	0.925249	44	-0.142 (0.093)	0.127222	0.627162	80	-0.142 (0.093)	0.127222	0.845217	81	NA	NA	NA	112	NA	NA	NA	55	NA	NA	NA	144	NA	NA	NA	199	NA	NA	NA	199	NA	NA	NA	NA
Q8TEP8	383	0.08 (0.05)	0.106336	0.468032	228	0.084 (0.061)	0.168999	0.5655	155	0.081 (0.087)	0.351821	0.964149	137	0.076 (0.098)	0.438268	0.984489	82	0.015 (0.099)	0.881102	0.974078	164	0.107 (0.07)	0.127242	0.845217	151	0.004 (0.085)	0.961472	0.998398	217	0.098 (0.064)	0.128526	0.694017	91	-0.043 (0.108)	0.694076	0.999785	292	0.12 (0.056)	0.033914	0.280068	383	-0.047 (0.108)	0.662973	0.999775	383	0.115 (0.056)	0.0400946	0.283284	0.182318
P01213	450	0.027 (0.05)	0.584626	0.843842	265	0.063 (0.062)	0.308719	0.686494	185	-0.018 (0.085)	0.827981	0.982346	164	-0.093 (0.089)	0.296889	0.976823	94	0.056 (0.111)	0.613904	0.895282	192	0.119 (0.078)	0.127261	0.845217	181	-0.088 (0.084)	0.29423	0.95734	250	0.063 (0.064)	0.326819	0.795661	111	-0.218 (0.092)	0.0201291	0.999785	339	0.132 (0.06)	0.0288509	0.264752	450	-0.206 (0.089)	0.0217733	0.999775	450	0.124 (0.059)	0.0353792	0.283284	0.00169577
Q16775	450	-0.001 (0.049)	0.984023	0.995148	265	-0.014 (0.057)	0.814405	0.946182	185	0.022 (0.09)	0.808568	0.981666	164	-0.148 (0.094)	0.116541	0.909591	94	0.025 (0.101)	0.808145	0.951583	192	0.128 (0.084)	0.128054	0.845217	181	-0.001 (0.079)	0.989201	0.998735	250	-0.022 (0.066)	0.736341	0.935708	111	-0.08 (0.103)	0.43673	0.999785	339	0.027 (0.061)	0.66396	0.838795	450	-0.072 (0.105)	0.491765	0.999775	450	0.022 (0.06)	0.708835	0.867488	0.43067
Q6WN34	429	-0.015 (0.049)	0.765622	0.906127	254	-0.066 (0.055)	0.233491	0.631384	175	0.089 (0.095)	0.350223	0.964149	155	-0.143 (0.087)	0.102746	0.892116	91	-0.048 (0.095)	0.613732	0.895282	183	0.116 (0.076)	0.12814	0.845217	168	0.039 (0.082)	0.629027	0.967752	242	-0.044 (0.062)	0.480864	0.878751	103	-0.068 (0.106)	0.523851	0.999785	326	0.001 (0.056)	0.99155	0.99597	429	-0.062 (0.104)	0.552419	0.999775	429	-0.002 (0.055)	0.97592	0.988006	0.607964
Q99497	450	0.025 (0.049)	0.610638	0.854844	265	0.073 (0.063)	0.246642	0.643343	185	-0.024 (0.077)	0.758802	0.976521	164	-0.127 (0.086)	0.142765	0.92868	94	0.231 (0.135)	0.0911414	0.578226	192	0.108 (0.071)	0.128305	0.845217	181	-0.002 (0.077)	0.975796	0.998699	250	0.007 (0.065)	0.908982	0.98199	111	-0.137 (0.098)	0.166816	0.999785	339	0.095 (0.06)	0.110424	0.379701	450	-0.148 (0.1)	0.138384	0.999775	450	0.088 (0.059)	0.133962	0.410062	0.0422513
Q9H3T2	450	0.091 (0.047)	0.0516049	0.42098	265	0.099 (0.055)	0.0708872	0.446957	185	0.078 (0.085)	0.361209	0.964149	164	-0.009 (0.083)	0.91304	0.999769	94	0.251 (0.101)	0.0150569	0.392706	192	0.104 (0.068)	0.128749	0.845217	181	0.06 (0.067)	0.378038	0.95734	250	0.092 (0.069)	0.184732	0.728775	111	-0.042 (0.088)	0.633527	0.999785	339	0.144 (0.055)	0.00966919	0.242483	450	-0.045 (0.09)	0.615399	0.999775	450	0.143 (0.055)	0.00953602	0.229105	0.0740151
Q86UP8	363	-0.007 (0.054)	0.897249	0.969384	213	-0.148 (0.065)	0.0244793	0.394145	150	0.195 (0.089)	0.0298123	0.92786	133	-0.119 (0.096)	0.217495	0.966033	72	-0.07 (0.12)	0.561755	0.870779	158	0.119 (0.078)	0.128986	0.845217	142	0.015 (0.064)	0.819283	0.981998	207	0.036 (0.066)	0.584729	0.894998	92	-0.072 (0.103)	0.488471	0.999785	271	0.015 (0.064)	0.819283	0.923298	363	-0.074 (0.102)	0.470645	0.999775	363	0.015 (0.064)	0.814408	0.920453	0.461891
P36888	391	0.068 (0.051)	0.180838	0.528425	226	0.102 (0.063)	0.109887	0.495045	165	0.039 (0.084)	0.644075	0.976521	140	0.064 (0.097)	0.510692	0.984489	84	0.015 (0.103)	0.88656	0.974078	167	0.11 (0.072)	0.129288	0.845217	153	0.124 (0.089)	0.166308	0.95734	222	0.042 (0.063)	0.502811	0.887891	94	0.058 (0.104)	0.579687	0.999785	297	0.072 (0.058)	0.2194	0.511679	391	0.061 (0.104)	0.559102	0.999775	391	0.07 (0.058)	0.230132	0.520183	0.936855
Q9H3T3	440	0.045 (0.047)	0.346337	0.676008	264	0.011 (0.063)	0.862987	0.962112	176	0.083 (0.073)	0.260953	0.964149	159	0.01 (0.083)	0.903228	0.999769	92	-0.002 (0.094)	0.985496	0.998605	189	0.115 (0.076)	0.129848	0.845217	177	0.023 (0.074)	0.759686	0.967752	245	0.059 (0.064)	0.361947	0.824374	109	0.015 (0.085)	0.855374	0.999785	331	0.062 (0.058)	0.284193	0.563296	440	0.004 (0.085)	0.962029	0.999775	440	0.063 (0.057)	0.270332	0.559484	0.562752
Q13938	341	0.021 (0.055)	0.704178	0.891729	197	0.021 (0.055)	0.704178	0.900978	144	0.019 (0.092)	0.840446	0.984806	127	-0.051 (0.088)	0.563212	0.984489	74	0.178 (0.116)	0.130057	0.627349	140	0.178 (0.116)	0.130057	0.845217	138	0.036 (0.068)	0.600435	0.967752	186	0.036 (0.068)	0.600435	0.898868	86	-0.03 (0.094)	0.750604	0.999785	255	0.036 (0.068)	0.600435	0.800712	341	-0.033 (0.104)	0.750677	0.999775	341	0.039 (0.066)	0.550353	0.764597	0.556635
Q5FWE3	450	0.079 (0.048)	0.103918	0.463376	265	0.081 (0.058)	0.168145	0.564917	185	0.085 (0.084)	0.313874	0.964149	164	0.052 (0.085)	0.544964	0.984489	94	0.085 (0.108)	0.432758	0.817504	192	0.108 (0.071)	0.13069	0.845217	181	0.126 (0.08)	0.11859	0.95734	250	0.05 (0.062)	0.421129	0.854718	111	0.03 (0.098)	0.755909	0.999785	339	0.104 (0.056)	0.0653046	0.322965	450	0.021 (0.099)	0.832683	0.999775	450	0.097 (0.055)	0.0812187	0.347424	0.503246
P23560	450	0.021 (0.048)	0.666952	0.876268	265	0.026 (0.058)	0.659615	0.881696	185	0.023 (0.084)	0.789143	0.981666	164	-0.092 (0.089)	0.3033	0.976823	94	0.036 (0.1)	0.716453	0.937576	192	0.113 (0.075)	0.130866	0.845217	181	-0.005 (0.076)	0.945726	0.996985	250	0.029 (0.064)	0.648762	0.909079	111	-0.13 (0.102)	0.207875	0.999785	339	0.072 (0.056)	0.198065	0.486754	450	-0.147 (0.102)	0.149196	0.999775	450	0.069 (0.055)	0.208142	0.493802	0.061194
Q92729	418	-0.049 (0.049)	0.324323	0.654651	243	-0.049 (0.06)	0.415598	0.755052	175	-0.053 (0.085)	0.52946	0.968703	156	-0.13 (0.08)	0.105229	0.892116	88	-0.129 (0.096)	0.179224	0.659017	174	0.132 (0.087)	0.130961	0.845217	171	-0.061 (0.081)	0.451903	0.966182	228	-0.071 (0.071)	0.31943	0.79446	107	-0.066 (0.093)	0.475667	0.999785	311	-0.052 (0.059)	0.378906	0.642941	418	-0.048 (0.093)	0.607864	0.999775	418	-0.052 (0.059)	0.378197	0.634207	0.970871
Q92626	450	-0.053 (0.047)	0.25986	0.603965	265	-0.09 (0.059)	0.126013	0.51486	185	-0.01 (0.078)	0.8968	0.990671	164	-0.054 (0.087)	0.538509	0.984489	94	0.011 (0.089)	0.906252	0.978079	192	-0.111 (0.073)	0.1311	0.845217	181	-0.097 (0.079)	0.222403	0.95734	250	-0.033 (0.059)	0.5805	0.894998	111	-0.121 (0.109)	0.267841	0.999785	339	-0.039 (0.053)	0.456445	0.704779	450	-0.117 (0.111)	0.292342	0.999775	450	-0.039 (0.052)	0.45235	0.695234	0.525689
Q8IZP7	450	0.053 (0.049)	0.27874	0.618504	265	0.052 (0.058)	0.37127	0.728549	185	0.061 (0.087)	0.481881	0.967558	164	-0.003 (0.089)	0.97348	0.999769	94	0.034 (0.101)	0.735972	0.941908	192	0.111 (0.073)	0.131174	0.845217	181	0.058 (0.082)	0.480809	0.9675	250	0.053 (0.063)	0.394766	0.843842	111	-0.008 (0.105)	0.939273	0.999785	339	0.079 (0.056)	0.157688	0.444991	450	-0.015 (0.107)	0.889674	0.999775	450	0.071 (0.055)	0.197719	0.487342	0.475137
Q8IV08	450	0.023 (0.047)	0.628378	0.862957	265	0.006 (0.054)	0.916995	0.980076	185	0.051 (0.089)	0.564869	0.968703	164	0.039 (0.084)	0.644752	0.985967	94	-0.138 (0.09)	0.128659	0.627349	192	0.113 (0.074)	0.131293	0.845217	181	0.051 (0.078)	0.50972	0.9675	250	0.01 (0.061)	0.866431	0.964711	111	0.091 (0.099)	0.358756	0.999785	339	0.003 (0.054)	0.961852	0.985594	450	0.091 (0.101)	0.36958	0.999775	450	0.004 (0.054)	0.93784	0.977706	0.448742
Q9UP79	450	0.085 (0.047)	0.0721578	0.443741	265	0.092 (0.058)	0.115595	0.500864	185	0.076 (0.078)	0.334628	0.964149	164	0.092 (0.086)	0.283485	0.976823	94	0.026 (0.095)	0.788987	0.947874	192	0.108 (0.071)	0.131672	0.845217	181	0.056 (0.077)	0.471527	0.9675	250	0.115 (0.063)	0.068097	0.650037	111	-0.044 (0.099)	0.657385	0.999785	339	0.127 (0.054)	0.019349	0.25797	450	-0.053 (0.1)	0.599203	0.999775	450	0.125 (0.054)	0.0204204	0.258483	0.119431
Q495W5	450	0.099 (0.047)	0.0368949	0.391285	265	0.12 (0.057)	0.0381758	0.394145	185	0.073 (0.08)	0.36454	0.964149	164	0.164 (0.089)	0.0670851	0.889361	94	-0.029 (0.114)	0.801506	0.948904	192	0.097 (0.064)	0.132009	0.845217	181	0.161 (0.074)	0.0309214	0.95734	250	0.038 (0.061)	0.53609	0.892785	111	0.18 (0.095)	0.0596464	0.999785	339	0.073 (0.055)	0.180103	0.472902	450	0.184 (0.097)	0.0588375	0.999775	450	0.073 (0.054)	0.176182	0.469045	0.317866
P47929	197	NA	NA	NA	103	0.161 (0.106)	0.132258	0.523721	94	0.161 (0.106)	0.132258	0.954249	76	0.161 (0.106)	0.132258	0.92868	39	0.161 (0.106)	0.132258	0.630124	82	0.161 (0.106)	0.132258	0.845217	75	NA	NA	NA	115	NA	NA	NA	50	NA	NA	NA	147	NA	NA	NA	197	NA	NA	NA	197	NA	NA	NA	NA
P33908	450	0.1 (0.049)	0.0413323	0.406033	265	0.112 (0.06)	0.0639075	0.437474	185	0.088 (0.082)	0.282549	0.964149	164	0.054 (0.087)	0.532769	0.984489	94	0.17 (0.111)	0.129136	0.627349	192	0.108 (0.072)	0.132434	0.845217	181	0.076 (0.083)	0.362092	0.95734	250	0.076 (0.064)	0.237445	0.754655	111	-0.061 (0.093)	0.510637	0.999785	339	0.165 (0.057)	0.00416283	0.242483	450	-0.061 (0.092)	0.50475	0.999775	450	0.159 (0.056)	0.00504534	0.229105	0.0389889
O60486	370	0.018 (0.053)	0.735093	0.899447	212	-0.01 (0.069)	0.880319	0.969043	158	0.049 (0.085)	0.567775	0.968703	136	-0.035 (0.099)	0.723356	0.985967	74	-0.12 (0.108)	0.27256	0.723353	160	0.12 (0.079)	0.132814	0.845217	149	0.016 (0.06)	0.791372	0.972952	206	0.001 (0.068)	0.988387	0.996722	90	0.024 (0.12)	0.839313	0.999785	280	0.016 (0.06)	0.791372	0.91173	370	0.027 (0.122)	0.826378	0.999775	370	0.016 (0.06)	0.787816	0.904973	0.937235
Q96BY9	427	0.045 (0.048)	0.341959	0.670924	249	-0.013 (0.06)	0.823948	0.952559	178	0.127 (0.077)	0.100786	0.92786	153	0.026 (0.083)	0.754663	0.985967	89	-0.076 (0.111)	0.495364	0.84104	185	0.105 (0.07)	0.133156	0.845217	171	0.173 (0.079)	0.0295113	0.95734	237	-0.03 (0.061)	0.626444	0.902152	103	0.132 (0.089)	0.139257	0.999785	324	0.016 (0.056)	0.776153	0.903928	427	0.144 (0.096)	0.133155	0.999775	427	0.013 (0.055)	0.814985	0.920453	0.235179
P10745	450	0.025 (0.049)	0.606691	0.854507	265	0.044 (0.065)	0.498672	0.801419	185	0.008 (0.076)	0.915334	0.992803	164	0.005 (0.085)	0.955226	0.999769	94	-0.12 (0.104)	0.249737	0.710863	192	0.113 (0.075)	0.133393	0.845217	181	0.005 (0.078)	0.945849	0.996985	250	0.045 (0.064)	0.480988	0.878751	111	0.023 (0.097)	0.811263	0.999785	339	0.026 (0.057)	0.649059	0.828847	450	0.031 (0.098)	0.748832	0.999775	450	0.023 (0.056)	0.677134	0.849674	0.943098
O14793	450	0.049 (0.048)	0.300911	0.63964	265	0.039 (0.059)	0.507608	0.803591	185	0.064 (0.079)	0.42123	0.964149	164	-0.019 (0.078)	0.812153	0.988943	94	0.078 (0.088)	0.376256	0.785062	192	0.13 (0.086)	0.134759	0.845217	181	0.008 (0.073)	0.917296	0.995342	250	0.081 (0.065)	0.211307	0.740479	111	0.023 (0.088)	0.795434	0.999785	339	0.072 (0.058)	0.210645	0.501118	450	-0.007 (0.085)	0.930857	0.999775	450	0.075 (0.057)	0.19172	0.480547	0.421648
O95157	450	0.071 (0.047)	0.135858	0.495394	265	0.14 (0.06)	0.0216373	0.394145	185	-0.003 (0.075)	0.971511	0.997065	164	-0.009 (0.087)	0.915638	0.999769	94	0.123 (0.091)	0.179979	0.659587	192	0.11 (0.074)	0.135173	0.845217	181	0.028 (0.078)	0.726026	0.967752	250	0.108 (0.062)	0.0806591	0.650037	111	-0.086 (0.105)	0.411495	0.999785	339	0.117 (0.053)	0.0295203	0.264752	450	-0.109 (0.104)	0.294287	0.999775	450	0.118 (0.053)	0.0270505	0.262738	0.0518756
O94856	450	0.111 (0.048)	0.0212011	0.388612	265	0.133 (0.058)	0.0216173	0.394145	185	0.084 (0.084)	0.320663	0.964149	164	0.103 (0.087)	0.234853	0.973987	94	0.132 (0.097)	0.174713	0.648546	192	0.11 (0.074)	0.136471	0.845217	181	0.133 (0.08)	0.0961687	0.95734	250	0.107 (0.062)	0.0858871	0.650037	111	0.059 (0.098)	0.548212	0.999785	339	0.134 (0.056)	0.016614	0.256474	450	0.059 (0.099)	0.554885	0.999775	450	0.127 (0.055)	0.0209553	0.258614	0.545228
O00592	422	0.091 (0.048)	0.0596807	0.434703	255	0.085 (0.063)	0.178208	0.573492	167	0.098 (0.076)	0.200524	0.958085	149	0.162 (0.091)	0.0780878	0.889361	88	-0.045 (0.094)	0.632677	0.899057	185	0.108 (0.073)	0.13712	0.845217	169	0.074 (0.078)	0.340304	0.95734	236	0.109 (0.066)	0.100342	0.663284	102	0.071 (0.104)	0.49222	0.999785	320	0.104 (0.055)	0.0600248	0.312659	422	0.061 (0.102)	0.553527	0.999775	422	0.1 (0.055)	0.0694482	0.330722	0.731675
O75051	450	0.073 (0.047)	0.123006	0.478846	265	0.04 (0.065)	0.54371	0.825882	185	0.103 (0.07)	0.14519	0.954249	164	0.158 (0.095)	0.0979259	0.892116	94	-0.108 (0.1)	0.280425	0.723353	192	0.097 (0.065)	0.137216	0.845217	181	0.15 (0.087)	0.084891	0.95734	250	0.048 (0.056)	0.393	0.842324	111	0.111 (0.099)	0.265249	0.999785	339	0.067 (0.054)	0.215538	0.50697	450	0.099 (0.1)	0.325323	0.999775	450	0.066 (0.054)	0.219563	0.506594	0.773822
O75339	251	NA	NA	NA	147	-0.124 (0.083)	0.137344	0.530218	104	-0.124 (0.083)	0.137344	0.954249	97	-0.124 (0.083)	0.137344	0.92868	51	-0.124 (0.083)	0.137344	0.633816	103	-0.124 (0.083)	0.137344	0.845217	101	NA	NA	NA	138	NA	NA	NA	67	NA	NA	NA	184	NA	NA	NA	251	NA	NA	NA	251	NA	NA	NA	NA
O43300	450	0.075 (0.048)	0.118956	0.474018	265	0.084 (0.06)	0.162505	0.560523	185	0.068 (0.081)	0.402223	0.964149	164	0.08 (0.088)	0.365468	0.984489	94	0.013 (0.1)	0.893988	0.975345	192	0.106 (0.071)	0.137577	0.845217	181	0.117 (0.074)	0.112516	0.95734	250	0.037 (0.066)	0.577028	0.894998	111	0.033 (0.1)	0.74144	0.999785	339	0.091 (0.056)	0.103404	0.376749	450	0.039 (0.101)	0.703756	0.999775	450	0.086 (0.055)	0.116254	0.385941	0.678138
P13639	438	-0.001 (0.048)	0.983182	0.995148	256	0.076 (0.066)	0.25421	0.652726	182	-0.059 (0.07)	0.398132	0.964149	159	0.06 (0.094)	0.52531	0.984489	91	0.106 (0.086)	0.219321	0.687674	188	-0.106 (0.071)	0.13781	0.845217	177	0.046 (0.084)	0.588403	0.9675	244	-0.047 (0.061)	0.450256	0.863241	107	0.114 (0.096)	0.235263	0.999785	331	-0.037 (0.055)	0.497739	0.733428	438	0.122 (0.098)	0.212483	0.999775	438	-0.039 (0.054)	0.47651	0.712043	0.150093
Q14574	450	0.015 (0.047)	0.751952	0.904541	265	0.007 (0.063)	0.908866	0.979325	185	0.023 (0.073)	0.757071	0.976521	164	0.102 (0.09)	0.255975	0.976823	94	0.112 (0.088)	0.205602	0.675416	192	-0.106 (0.071)	0.138542	0.845217	181	0.079 (0.08)	0.323756	0.95734	250	-0.046 (0.059)	0.435476	0.858925	111	0.03 (0.107)	0.781104	0.999785	339	0.011 (0.053)	0.842606	0.932373	450	0.027 (0.108)	0.803461	0.999775	450	0.012 (0.053)	0.8172	0.920843	0.901809
Q08554	450	-0.028 (0.047)	0.551	0.816512	265	0.039 (0.064)	0.538181	0.824648	185	-0.087 (0.071)	0.224186	0.964149	164	0.033 (0.09)	0.713846	0.985967	94	0.087 (0.112)	0.434935	0.817999	192	-0.095 (0.064)	0.139105	0.845217	181	-0.013 (0.083)	0.874306	0.98893	250	-0.008 (0.059)	0.891647	0.974086	111	0.132 (0.103)	0.203479	0.999785	339	-0.07 (0.053)	0.186838	0.473557	450	0.142 (0.105)	0.175058	0.999775	450	-0.071 (0.053)	0.176396	0.469045	0.0690955
Q9ULB1	450	0.08 (0.048)	0.100296	0.463376	265	0.098 (0.057)	0.0842105	0.452633	185	0.055 (0.088)	0.533711	0.968703	164	0.021 (0.088)	0.815898	0.988943	94	0.118 (0.095)	0.217243	0.687674	192	0.11 (0.074)	0.139332	0.845217	181	0.087 (0.079)	0.270503	0.95734	250	0.068 (0.063)	0.280023	0.784657	111	-0.045 (0.104)	0.668163	0.999785	339	0.119 (0.055)	0.0304826	0.264752	450	-0.049 (0.104)	0.63485	0.999775	450	0.114 (0.054)	0.0360967	0.283284	0.161753
P62136	379	0 (0.054)	0.994268	0.997318	225	-0.02 (0.067)	0.768884	0.929247	154	0.034 (0.09)	0.707283	0.976521	140	0.095 (0.094)	0.314527	0.976823	77	0.051 (0.096)	0.600671	0.890956	162	-0.131 (0.088)	0.139889	0.845217	152	0.077 (0.096)	0.424202	0.962597	212	-0.041 (0.064)	0.520938	0.892785	93	0.14 (0.104)	0.182774	0.999785	286	-0.04 (0.064)	0.531122	0.75293	379	0.136 (0.106)	0.197208	0.999775	379	-0.047 (0.063)	0.456059	0.695666	0.136549
Q14982	450	0.088 (0.048)	0.0677798	0.443741	265	0.095 (0.056)	0.0910745	0.469852	185	0.082 (0.089)	0.352923	0.964149	164	0.068 (0.087)	0.432419	0.984489	94	0.085 (0.092)	0.35617	0.766749	192	0.112 (0.076)	0.140599	0.845217	181	0.117 (0.08)	0.148263	0.95734	250	0.063 (0.062)	0.307141	0.79446	111	-0.002 (0.107)	0.984655	0.999785	339	0.119 (0.055)	0.030049	0.264752	450	-0.004 (0.108)	0.971873	0.999775	450	0.111 (0.054)	0.0398505	0.283284	0.341214
P14384	450	0.132 (0.047)	0.00488715	0.377146	265	0.101 (0.055)	0.0690816	0.446957	185	0.186 (0.084)	0.0275583	0.92786	164	0.134 (0.077)	0.0844154	0.889361	94	0.201 (0.109)	0.0690832	0.561661	192	0.106 (0.071)	0.14068	0.845217	181	0.088 (0.069)	0.202969	0.95734	250	0.176 (0.064)	0.00653534	0.55951	111	0.204 (0.086)	0.0200071	0.999785	339	0.101 (0.056)	0.0694297	0.329895	450	0.207 (0.089)	0.0214278	0.999775	450	0.104 (0.055)	0.0586911	0.309248	0.330248
Q9P0K1	450	0.097 (0.047)	0.0402469	0.406033	265	0.104 (0.056)	0.0628082	0.435379	185	0.09 (0.084)	0.286404	0.964149	164	0.076 (0.087)	0.383255	0.984489	94	0.113 (0.089)	0.206126	0.675936	192	0.108 (0.073)	0.140913	0.845217	181	0.108 (0.079)	0.172833	0.95734	250	0.09 (0.059)	0.133319	0.694017	111	-0.001 (0.101)	0.992151	0.999785	339	0.127 (0.053)	0.0177423	0.256474	450	-0.008 (0.102)	0.934733	0.999775	450	0.125 (0.053)	0.0186595	0.253084	0.245091
P0DP58	450	0.072 (0.049)	0.137668	0.495394	265	0.059 (0.061)	0.332794	0.70628	185	0.093 (0.08)	0.24514	0.964149	164	0.017 (0.089)	0.851005	0.994716	94	0.093 (0.1)	0.353973	0.766749	192	0.106 (0.072)	0.142962	0.845217	181	0.176 (0.082)	0.0330203	0.95734	250	0.017 (0.061)	0.778986	0.947861	111	0.081 (0.104)	0.438747	0.999785	339	0.08 (0.056)	0.152327	0.439111	450	0.081 (0.106)	0.447673	0.999775	450	0.07 (0.055)	0.200348	0.489517	0.930033
A0A0C4DH39	310	NA	NA	NA	179	-0.107 (0.073)	0.143096	0.536669	131	-0.107 (0.073)	0.143096	0.954249	110	-0.107 (0.073)	0.143096	0.92868	66	-0.107 (0.073)	0.143096	0.634137	134	-0.107 (0.073)	0.143096	0.845217	127	NA	NA	NA	168	NA	NA	NA	70	NA	NA	NA	240	NA	NA	NA	310	NA	NA	NA	310	NA	NA	NA	NA
Q99650	441	-0.031 (0.048)	0.524172	0.800773	262	-0.031 (0.053)	0.55814	0.829647	179	-0.03 (0.096)	0.754601	0.976521	161	0.094 (0.082)	0.250473	0.976823	93	-0.108 (0.107)	0.3131	0.741589	187	-0.108 (0.073)	0.144423	0.845217	179	0.099 (0.08)	0.221078	0.95734	243	-0.108 (0.061)	0.079112	0.650037	110	0.168 (0.086)	0.0547329	0.999785	331	-0.108 (0.057)	0.0596811	0.312357	441	0.163 (0.089)	0.069016	0.999775	441	-0.108 (0.057)	0.0560506	0.306668	0.0106109
P45877	450	0.084 (0.047)	0.0732297	0.443741	265	0.056 (0.057)	0.328692	0.700896	185	0.128 (0.081)	0.113882	0.954249	164	0.098 (0.087)	0.265202	0.976823	94	0.029 (0.094)	0.755884	0.943011	192	0.102 (0.069)	0.144427	0.845217	181	0.092 (0.079)	0.242018	0.95734	250	0.078 (0.059)	0.186104	0.728775	111	0.058 (0.106)	0.585824	0.999785	339	0.091 (0.053)	0.0846721	0.351058	450	0.053 (0.107)	0.622965	0.999775	450	0.092 (0.052)	0.0800263	0.345081	0.74208
A0A075B6Q5	439	0.002 (0.047)	0.968523	0.990904	258	-0.045 (0.054)	0.41168	0.751836	181	0.101 (0.09)	0.264773	0.964149	158	0.006 (0.068)	0.931209	0.999769	93	-0.2 (0.105)	0.0601323	0.538395	188	0.129 (0.088)	0.144825	0.845217	174	0.057 (0.066)	0.385712	0.95734	246	-0.007 (0.069)	0.91628	0.98199	105	0.007 (0.085)	0.931345	0.999785	334	-0.008 (0.056)	0.880478	0.955392	439	0.019 (0.09)	0.831745	0.999775	439	-0.004 (0.055)	0.935908	0.977706	0.823596
P02533	450	-0.046 (0.047)	0.330639	0.658324	265	0.021 (0.062)	0.740548	0.913546	185	-0.11 (0.073)	0.133444	0.954249	164	0.04 (0.086)	0.637307	0.985967	94	-0.062 (0.095)	0.520633	0.853411	192	-0.103 (0.071)	0.145004	0.845217	181	0.061 (0.073)	0.405474	0.95734	250	-0.124 (0.065)	0.0567827	0.648874	111	0.07 (0.091)	0.444985	0.999785	339	-0.089 (0.055)	0.107169	0.378927	450	0.079 (0.093)	0.394026	0.999775	450	-0.089 (0.055)	0.10353	0.372586	0.118739
Q7L266	347	0.127 (0.053)	0.0181896	0.388612	209	0.094 (0.065)	0.147291	0.541517	138	0.094 (0.065)	0.147291	0.954249	134	0.07 (0.083)	0.401014	0.984489	76	0.182 (0.123)	0.145425	0.634137	137	0.182 (0.123)	0.145425	0.845217	145	-0.027 (0.098)	0.782787	0.971549	187	-0.027 (0.098)	0.782787	0.950763	97	-0.027 (0.098)	0.782787	0.999785	250	-0.027 (0.098)	0.782787	0.905463	347	-0.009 (0.1)	0.930649	0.999775	347	0.18 (0.063)	0.0044189	0.229105	0.110712
Q15293	450	0.083 (0.047)	0.0804277	0.443741	265	0.082 (0.058)	0.159503	0.555406	185	0.082 (0.08)	0.305379	0.964149	164	0.05 (0.085)	0.553285	0.984489	94	0.08 (0.116)	0.493053	0.840482	192	0.097 (0.066)	0.146517	0.845217	181	0.039 (0.077)	0.614044	0.967752	250	0.103 (0.061)	0.0924728	0.65305	111	0.004 (0.101)	0.970767	0.999785	339	0.106 (0.054)	0.0499099	0.305888	450	-0.011 (0.101)	0.915089	0.999775	450	0.108 (0.053)	0.0424074	0.291286	0.296981
Q92752	450	0.088 (0.047)	0.0617582	0.43902	265	0.107 (0.058)	0.0640874	0.437474	185	0.065 (0.08)	0.417981	0.964149	164	0.038 (0.081)	0.644829	0.985967	94	0.143 (0.098)	0.14813	0.634563	192	0.105 (0.072)	0.146914	0.845217	181	0.05 (0.083)	0.547805	0.9675	250	0.088 (0.059)	0.139266	0.694017	111	0.049 (0.089)	0.585294	0.999785	339	0.109 (0.056)	0.0523454	0.307038	450	0.038 (0.09)	0.674175	0.999775	450	0.107 (0.055)	0.0529793	0.301291	0.507469
Q15714	383	0.015 (0.048)	0.757934	0.904541	234	0.046 (0.06)	0.44261	0.768139	149	-0.04 (0.082)	0.627709	0.976521	136	-0.046 (0.077)	0.549551	0.984489	80	0.008 (0.113)	0.943056	0.984765	167	0.122 (0.084)	0.146998	0.845217	154	-0.012 (0.076)	0.87038	0.98893	215	0.066 (0.063)	0.302377	0.79446	94	0.005 (0.094)	0.957732	0.999785	289	0.041 (0.059)	0.485961	0.72588	383	0 (0.092)	0.999688	0.999775	383	0.035 (0.059)	0.555392	0.76684	0.749699
Q9BYC5	450	0.003 (0.047)	0.954009	0.986178	265	0.001 (0.061)	0.989308	0.995109	185	0.009 (0.075)	0.903103	0.990671	164	-0.157 (0.083)	0.0588884	0.889361	94	0.067 (0.12)	0.580654	0.878225	192	0.096 (0.066)	0.147228	0.845217	181	-0.036 (0.075)	0.626537	0.967752	250	0.001 (0.064)	0.985022	0.996722	111	-0.107 (0.091)	0.24223	0.999785	339	0.038 (0.055)	0.490661	0.730194	450	-0.108 (0.093)	0.247698	0.999775	450	0.041 (0.055)	0.45573	0.695666	0.169172
Q10472	450	0.106 (0.047)	0.0242855	0.388612	265	0.141 (0.058)	0.0157776	0.394145	185	0.065 (0.079)	0.40996	0.964149	164	0.083 (0.087)	0.338988	0.982392	94	0.165 (0.1)	0.101209	0.590424	192	0.099 (0.068)	0.147232	0.845217	181	0.069 (0.085)	0.417914	0.962312	250	0.106 (0.059)	0.0737916	0.650037	111	0.028 (0.093)	0.767042	0.999785	339	0.139 (0.055)	0.0118355	0.243352	450	0.02 (0.095)	0.832298	0.999775	450	0.135 (0.054)	0.013336	0.233675	0.292448
Q8N1N4	442	-0.048 (0.047)	0.305652	0.642787	261	0.037 (0.062)	0.556804	0.829647	181	-0.138 (0.072)	0.0578505	0.92786	159	-0.026 (0.085)	0.759955	0.985967	91	0.038 (0.1)	0.705872	0.932433	192	-0.102 (0.07)	0.147285	0.845217	177	-0.034 (0.081)	0.676072	0.967752	246	-0.022 (0.06)	0.713395	0.929212	108	-0.017 (0.094)	0.853337	0.999785	334	-0.06 (0.055)	0.275172	0.557292	442	-0.017 (0.094)	0.854834	0.999775	442	-0.058 (0.055)	0.285553	0.568257	0.706815
Q14118	450	0.07 (0.047)	0.14132	0.496806	265	0.069 (0.057)	0.225273	0.624358	185	0.073 (0.083)	0.380474	0.964149	164	0 (0.073)	0.996353	0.999769	94	0.169 (0.114)	0.141172	0.634137	192	0.112 (0.077)	0.147302	0.845217	181	0.066 (0.071)	0.359237	0.95734	250	0.045 (0.068)	0.511143	0.887891	111	-0.013 (0.09)	0.88104	0.999785	339	0.105 (0.056)	0.0618066	0.314458	450	-0.013 (0.092)	0.883081	0.999775	450	0.101 (0.056)	0.0699318	0.332218	0.285366
Q10469	450	0.066 (0.047)	0.157542	0.514859	265	0.099 (0.053)	0.0654254	0.442926	185	0.004 (0.089)	0.961303	0.995043	164	0.044 (0.076)	0.558354	0.984489	94	0.058 (0.104)	0.577059	0.875147	192	0.111 (0.077)	0.147852	0.845217	181	0.004 (0.075)	0.954029	0.998398	250	0.138 (0.061)	0.02319	0.575851	111	-0.079 (0.105)	0.457229	0.999785	339	0.105 (0.053)	0.0475092	0.305888	450	-0.088 (0.107)	0.40927	0.999775	450	0.104 (0.052)	0.0480249	0.297609	0.107655
P81172	411	0.088 (0.049)	0.0757875	0.443741	248	0.079 (0.061)	0.192488	0.590384	163	0.102 (0.084)	0.229982	0.964149	154	0.073 (0.095)	0.445923	0.984489	87	0.082 (0.104)	0.436595	0.818114	170	0.101 (0.069)	0.148198	0.845217	163	0.142 (0.08)	0.0768344	0.95734	230	0.026 (0.065)	0.692663	0.92619	102	0.155 (0.109)	0.156095	0.999785	309	0.068 (0.056)	0.232244	0.520195	411	0.178 (0.106)	0.0939389	0.999775	411	0.066 (0.055)	0.232507	0.521859	0.339123
Q16555	450	0.062 (0.048)	0.194928	0.541712	265	0.024 (0.056)	0.663415	0.882848	185	0.134 (0.087)	0.126962	0.954249	164	0.017 (0.077)	0.828985	0.988943	94	0.087 (0.127)	0.495686	0.84104	192	0.109 (0.075)	0.148354	0.845217	181	0.066 (0.07)	0.346553	0.95734	250	0.031 (0.072)	0.666961	0.915168	111	-0.066 (0.083)	0.426716	0.999785	339	0.13 (0.06)	0.0302704	0.264752	450	-0.061 (0.084)	0.468672	0.999775	450	0.126 (0.059)	0.0339027	0.281852	0.0694774
Q9Y2I2	450	0.1 (0.049)	0.0422175	0.406033	265	0.112 (0.063)	0.0745465	0.446957	185	0.089 (0.079)	0.257253	0.964149	164	0.112 (0.091)	0.221508	0.966033	94	0.085 (0.098)	0.388877	0.792167	192	0.111 (0.077)	0.149216	0.845217	181	0.171 (0.076)	0.0254545	0.95734	250	0.076 (0.066)	0.252861	0.761608	111	0.096 (0.104)	0.359386	0.999785	339	0.107 (0.057)	0.0588763	0.311703	450	0.09 (0.103)	0.382161	0.999775	450	0.105 (0.056)	0.0598634	0.313206	0.899521
Q9NZ72	450	0.042 (0.048)	0.385202	0.703896	265	0.051 (0.059)	0.388095	0.733432	185	0.035 (0.081)	0.672251	0.976521	164	-0.026 (0.087)	0.769417	0.985967	94	0.027 (0.097)	0.784049	0.947023	192	0.103 (0.071)	0.150033	0.845217	181	0.013 (0.082)	0.872891	0.98893	250	0.067 (0.061)	0.277526	0.784314	111	0.005 (0.096)	0.956165	0.999785	339	0.06 (0.056)	0.278774	0.559215	450	-0.001 (0.097)	0.995714	0.999775	450	0.055 (0.055)	0.317382	0.593052	0.618235
O75019	173	NA	NA	NA	104	0.136 (0.094)	0.150062	0.541684	69	0.136 (0.094)	0.150062	0.954249	61	0.136 (0.094)	0.150062	0.92868	43	0.136 (0.094)	0.150062	0.634945	69	0.136 (0.094)	0.150062	0.845217	63	NA	NA	NA	100	NA	NA	NA	39	NA	NA	NA	134	NA	NA	NA	173	NA	NA	NA	173	NA	NA	NA	NA
Q00973	450	0.02 (0.047)	0.668143	0.876268	265	0.058 (0.057)	0.306464	0.685307	185	-0.034 (0.081)	0.677352	0.976521	164	-0.059 (0.089)	0.50915	0.984489	94	-0.007 (0.085)	0.932979	0.98192	192	0.106 (0.073)	0.150227	0.845217	181	0.049 (0.074)	0.50882	0.9675	250	-0.001 (0.062)	0.984645	0.996722	111	-0.093 (0.106)	0.382501	0.999785	339	0.051 (0.053)	0.332429	0.604148	450	-0.104 (0.107)	0.333503	0.999775	450	0.05 (0.053)	0.340197	0.607893	0.198698
P61160	160	NA	NA	NA	90	-0.172 (0.119)	0.151141	0.541684	70	-0.172 (0.119)	0.151141	0.954249	64	-0.172 (0.119)	0.151141	0.92868	33	-0.172 (0.119)	0.151141	0.635382	63	-0.172 (0.119)	0.151141	0.845217	65	NA	NA	NA	85	NA	NA	NA	46	NA	NA	NA	114	NA	NA	NA	160	NA	NA	NA	160	NA	NA	NA	NA
P40189	450	0.09 (0.048)	0.0583125	0.43011	265	0.129 (0.058)	0.0257787	0.394145	185	0.039 (0.082)	0.638916	0.976521	164	0.049 (0.082)	0.54624	0.984489	94	0.143 (0.1)	0.155563	0.635454	192	0.107 (0.074)	0.151263	0.845217	181	0.124 (0.082)	0.133152	0.95734	250	0.068 (0.064)	0.287773	0.784657	111	0.015 (0.093)	0.86968	0.999785	339	0.126 (0.056)	0.0250185	0.264752	450	0.004 (0.094)	0.967941	0.999775	450	0.121 (0.055)	0.0298153	0.272082	0.282895
Q14162	439	0.047 (0.048)	0.328088	0.655539	256	0.058 (0.059)	0.328095	0.700291	183	0.031 (0.082)	0.706672	0.976521	162	0.013 (0.085)	0.878048	0.999769	92	0.014 (0.093)	0.879492	0.974078	185	0.112 (0.078)	0.151649	0.845217	178	0.113 (0.076)	0.137536	0.95734	242	0.008 (0.063)	0.896178	0.975961	110	0.045 (0.096)	0.641507	0.999785	329	0.057 (0.057)	0.314385	0.592596	439	0.038 (0.095)	0.690939	0.999775	439	0.051 (0.056)	0.366893	0.629366	0.906355
O14917	450	0.092 (0.047)	0.0510728	0.42098	265	0.06 (0.057)	0.294002	0.681447	185	0.138 (0.08)	0.0873144	0.92786	164	0.109 (0.088)	0.213732	0.963299	94	0.042 (0.094)	0.656099	0.912915	192	0.103 (0.071)	0.152073	0.845217	181	0.187 (0.078)	0.0168312	0.95734	250	0.024 (0.06)	0.696786	0.927455	111	0.13 (0.098)	0.188202	0.999785	339	0.084 (0.054)	0.121	0.388891	450	0.124 (0.099)	0.210617	0.999775	450	0.083 (0.054)	0.121464	0.392608	0.71508
P01717	264	NA	NA	NA	159	-0.095 (0.066)	0.152444	0.541684	105	-0.095 (0.066)	0.152444	0.954249	90	-0.095 (0.066)	0.152444	0.92868	55	-0.095 (0.066)	0.152444	0.635382	119	-0.095 (0.066)	0.152444	0.845217	107	NA	NA	NA	149	NA	NA	NA	64	NA	NA	NA	200	NA	NA	NA	264	NA	NA	NA	264	NA	NA	NA	NA
O60245	450	0.055 (0.048)	0.253012	0.600979	265	0.044 (0.058)	0.44891	0.770982	185	0.077 (0.082)	0.351375	0.964149	164	0.034 (0.081)	0.676995	0.985967	94	0.001 (0.11)	0.993144	0.999663	192	0.104 (0.072)	0.152583	0.845217	181	0.093 (0.075)	0.213265	0.95734	250	0.036 (0.063)	0.568347	0.894005	111	0.027 (0.1)	0.784117	0.999785	339	0.069 (0.055)	0.209868	0.501047	450	0.02 (0.101)	0.841081	0.999775	450	0.064 (0.054)	0.235691	0.525374	0.702704
P34949	374	0.01 (0.051)	0.836083	0.937369	227	-0.014 (0.062)	0.824546	0.952559	147	0.047 (0.086)	0.58922	0.97191	128	0.094 (0.092)	0.309123	0.976823	78	-0.247 (0.107)	0.023525	0.447925	168	0.108 (0.075)	0.152762	0.845217	152	0.15 (0.084)	0.0758813	0.95734	211	-0.083 (0.064)	0.193958	0.734001	87	0.159 (0.101)	0.119792	0.999785	287	-0.039 (0.059)	0.506711	0.739871	374	0.161 (0.1)	0.108559	0.999775	374	-0.04 (0.059)	0.502263	0.732669	0.0849369
P12035	289	NA	NA	NA	167	0.12 (0.084)	0.153143	0.541684	122	0.12 (0.084)	0.153143	0.954249	111	0.12 (0.084)	0.153143	0.92868	65	0.12 (0.084)	0.153143	0.635382	113	0.12 (0.084)	0.153143	0.845217	116	NA	NA	NA	160	NA	NA	NA	76	NA	NA	NA	213	NA	NA	NA	289	NA	NA	NA	289	NA	NA	NA	NA
Q6UXK2	450	0.032 (0.049)	0.514767	0.792894	265	-0.007 (0.058)	0.903473	0.978459	185	0.102 (0.088)	0.245825	0.964149	164	0.011 (0.083)	0.893159	0.999769	94	-0.094 (0.116)	0.419471	0.813904	192	0.105 (0.073)	0.153311	0.845217	181	0.104 (0.076)	0.174611	0.95734	250	0.004 (0.065)	0.953149	0.987764	111	0.032 (0.097)	0.741825	0.999785	339	0.039 (0.058)	0.502029	0.736772	450	0.027 (0.099)	0.780854	0.999775	450	0.034 (0.057)	0.55065	0.764597	0.955431
Q9H3G5	450	0.145 (0.047)	0.00226397	0.370159	265	0.13 (0.055)	0.0191801	0.394145	185	0.175 (0.087)	0.0460016	0.92786	164	0.232 (0.091)	0.0118562	0.810375	94	0.124 (0.1)	0.214687	0.683296	192	0.096 (0.067)	0.153325	0.845217	181	0.189 (0.083)	0.0234669	0.95734	250	0.119 (0.058)	0.0404	0.633966	111	0.141 (0.105)	0.1812	0.999785	339	0.143 (0.053)	0.00768733	0.242483	450	0.137 (0.107)	0.200785	0.999775	450	0.148 (0.053)	0.00539651	0.229105	0.926718
Q9BXR6	450	-0.086 (0.048)	0.0716854	0.443741	265	-0.092 (0.053)	0.0844671	0.452633	185	-0.079 (0.096)	0.413292	0.964149	164	-0.065 (0.087)	0.450594	0.984489	94	-0.093 (0.092)	0.311964	0.74109	192	-0.106 (0.074)	0.153741	0.845217	181	-0.046 (0.071)	0.515453	0.9675	250	-0.114 (0.066)	0.0849132	0.650037	111	0.008 (0.102)	0.935222	0.999785	339	-0.112 (0.054)	0.0384125	0.29208	450	0.004 (0.102)	0.965361	0.999775	450	-0.11 (0.054)	0.0398585	0.283284	0.317314
Q14165	450	0.043 (0.047)	0.367497	0.693297	265	0.021 (0.058)	0.715347	0.905963	185	0.073 (0.081)	0.368556	0.964149	164	-0.024 (0.079)	0.762191	0.985967	94	0.051 (0.106)	0.62736	0.897652	192	0.104 (0.072)	0.154001	0.845217	181	0.035 (0.08)	0.66272	0.967752	250	0.061 (0.063)	0.32906	0.795661	111	-0.049 (0.084)	0.555962	0.999785	339	0.085 (0.057)	0.141411	0.421514	450	-0.045 (0.085)	0.596213	0.999775	450	0.082 (0.057)	0.150194	0.436309	0.213615
P04083	432	0.039 (0.049)	0.419069	0.72124	253	-0.037 (0.063)	0.557829	0.829647	179	0.124 (0.076)	0.103122	0.92786	156	0.18 (0.09)	0.0475941	0.86622	92	0.075 (0.095)	0.435285	0.817999	184	-0.103 (0.072)	0.154142	0.845217	172	-0.006 (0.085)	0.942974	0.996985	242	0.076 (0.061)	0.214365	0.741123	106	0.168 (0.092)	0.072075	0.999785	326	-0.004 (0.057)	0.93851	0.978323	432	0.164 (0.095)	0.0843078	0.999775	432	-0.005 (0.057)	0.924428	0.97518	0.125979
O15031	450	0.071 (0.047)	0.134232	0.495394	265	0.135 (0.059)	0.0229921	0.394145	185	-0.004 (0.076)	0.955311	0.994838	164	0.012 (0.081)	0.88317	0.999769	94	0.132 (0.101)	0.196219	0.666667	192	0.103 (0.072)	0.154502	0.845217	181	0.115 (0.082)	0.164419	0.95734	250	0.018 (0.06)	0.763408	0.944656	111	0.029 (0.095)	0.757334	0.999785	339	0.084 (0.054)	0.121093	0.388891	450	0.025 (0.097)	0.794096	0.999775	450	0.085 (0.054)	0.11703	0.386687	0.591213
O75787	450	0.014 (0.047)	0.760634	0.905746	265	0.045 (0.054)	0.409672	0.751233	185	-0.04 (0.087)	0.641693	0.976521	164	-0.113 (0.086)	0.188042	0.944335	94	0.068 (0.113)	0.549869	0.866805	192	0.094 (0.066)	0.154717	0.845217	181	-0.032 (0.078)	0.67733	0.967752	250	0.058 (0.059)	0.321096	0.79446	111	-0.084 (0.095)	0.380951	0.999785	339	0.047 (0.054)	0.38586	0.648003	450	-0.091 (0.097)	0.350293	0.999775	450	0.047 (0.054)	0.385542	0.63893	0.215988
Q9GZM7	450	0.022 (0.047)	0.633235	0.863382	265	-0.012 (0.059)	0.836829	0.956437	185	0.066 (0.077)	0.39239	0.964149	164	0.037 (0.085)	0.666704	0.985967	94	-0.163 (0.098)	0.0994811	0.590307	192	0.101 (0.071)	0.154725	0.845217	181	0.067 (0.079)	0.397461	0.95734	250	0.013 (0.061)	0.827632	0.956237	111	0.035 (0.094)	0.712149	0.999785	339	0.015 (0.055)	0.782363	0.905463	450	0.049 (0.096)	0.606819	0.999775	450	0.014 (0.054)	0.798628	0.910666	0.747835
P62993	450	0.071 (0.048)	0.142045	0.496806	265	0.068 (0.058)	0.24299	0.639313	185	0.083 (0.085)	0.326588	0.964149	164	0.025 (0.081)	0.761688	0.985967	94	0.109 (0.109)	0.322932	0.750608	192	0.107 (0.075)	0.154881	0.845217	181	0.112 (0.079)	0.156438	0.95734	250	0.031 (0.064)	0.624536	0.902152	111	0.034 (0.101)	0.73755	0.999785	339	0.092 (0.056)	0.101564	0.3737	450	0.028 (0.103)	0.784335	0.999775	450	0.085 (0.055)	0.125582	0.398692	0.626488
P25787	433	-0.014 (0.048)	0.770253	0.908458	255	0.022 (0.06)	0.721927	0.908406	178	-0.05 (0.077)	0.516145	0.968703	154	0.002 (0.082)	0.977851	0.999769	94	0.201 (0.111)	0.0726771	0.56292	185	-0.101 (0.071)	0.155276	0.845217	175	-0.07 (0.073)	0.336967	0.95734	241	0.049 (0.065)	0.449603	0.862809	102	-0.019 (0.097)	0.844112	0.999785	331	-0.009 (0.055)	0.871045	0.950274	433	-0.014 (0.096)	0.879573	0.999775	433	-0.014 (0.055)	0.801232	0.911315	0.995264
O43827	450	-0.077 (0.047)	0.106393	0.468032	265	-0.039 (0.057)	0.490021	0.794466	185	-0.146 (0.084)	0.0832419	0.92786	164	-0.134 (0.092)	0.149141	0.92868	94	0.039 (0.098)	0.690811	0.927683	192	-0.095 (0.067)	0.155314	0.845217	181	-0.064 (0.084)	0.446923	0.966182	250	-0.028 (0.06)	0.64742	0.909079	111	-0.028 (0.103)	0.783601	0.999785	339	-0.093 (0.054)	0.0846065	0.351058	450	-0.034 (0.105)	0.745804	0.999775	450	-0.088 (0.053)	0.100274	0.370014	0.649542
P31939	169	NA	NA	NA	97	-0.121 (0.084)	0.155593	0.546269	72	-0.121 (0.084)	0.155593	0.954249	63	-0.121 (0.084)	0.155593	0.92868	36	-0.121 (0.084)	0.155593	0.635454	70	-0.121 (0.084)	0.155593	0.845217	67	NA	NA	NA	98	NA	NA	NA	40	NA	NA	NA	129	NA	NA	NA	169	NA	NA	NA	169	NA	NA	NA	NA
Q8IWV2	450	0.061 (0.047)	0.198929	0.54649	265	0.091 (0.057)	0.114633	0.50032	185	0.018 (0.081)	0.820466	0.982346	164	0.006 (0.086)	0.9398	0.999769	94	0.068 (0.096)	0.482099	0.836956	192	0.101 (0.071)	0.155839	0.845217	181	0.079 (0.081)	0.329457	0.95734	250	0.023 (0.06)	0.704806	0.92773	111	-0.055 (0.1)	0.579713	0.999785	339	0.097 (0.054)	0.0725754	0.332801	450	-0.057 (0.101)	0.572523	0.999775	450	0.094 (0.054)	0.0802553	0.345309	0.187065
Q9BRK3	450	-0.045 (0.049)	0.361572	0.688074	265	-0.067 (0.062)	0.285305	0.675483	185	-0.019 (0.08)	0.80711	0.981666	164	-0.027 (0.082)	0.741023	0.985967	94	0.015 (0.107)	0.885197	0.974078	192	-0.109 (0.077)	0.156838	0.845217	181	-0.025 (0.076)	0.73795	0.967752	250	-0.05 (0.065)	0.443245	0.862809	111	0.013 (0.092)	0.889758	0.999785	339	-0.068 (0.058)	0.243268	0.52706	450	0.02 (0.09)	0.827359	0.999775	450	-0.07 (0.057)	0.221417	0.509266	0.389836
P20742	450	-0.06 (0.054)	0.262381	0.606741	265	-0.003 (0.071)	0.969015	0.992009	185	-0.125 (0.083)	0.136069	0.954249	164	0.021 (0.098)	0.832007	0.988943	94	-0.083 (0.104)	0.427478	0.816322	192	-0.116 (0.082)	0.157837	0.845217	181	-0.025 (0.094)	0.788069	0.972952	250	-0.094 (0.065)	0.150434	0.70573	111	0.053 (0.11)	0.629104	0.999785	339	-0.096 (0.062)	0.121396	0.388891	450	0.04 (0.102)	0.69141	0.999775	450	-0.09 (0.059)	0.130458	0.407577	0.24436
Q9UNA0	340	-0.073 (0.054)	0.175722	0.526362	203	-0.039 (0.064)	0.547041	0.828299	137	-0.039 (0.064)	0.547041	0.968703	132	-0.078 (0.087)	0.368724	0.984489	73	-0.158 (0.111)	0.158062	0.637278	135	-0.158 (0.111)	0.158062	0.845217	139	-0.109 (0.088)	0.222359	0.95734	185	-0.109 (0.088)	0.222359	0.746236	89	-0.109 (0.088)	0.222359	0.999785	251	-0.109 (0.088)	0.222359	0.513946	340	-0.12 (0.093)	0.195762	0.999775	340	-0.047 (0.067)	0.477523	0.713014	0.523634
Q92520	450	0.06 (0.048)	0.216013	0.566657	265	0.053 (0.057)	0.354292	0.718574	185	0.078 (0.085)	0.36115	0.964149	164	0.033 (0.083)	0.686551	0.985967	94	0.027 (0.105)	0.801577	0.948904	192	0.103 (0.073)	0.158523	0.845217	181	0.062 (0.082)	0.445907	0.966182	250	0.044 (0.061)	0.465646	0.868774	111	-0.01 (0.094)	0.913704	0.999785	339	0.094 (0.057)	0.0960162	0.366355	450	-0.019 (0.096)	0.840842	0.999775	450	0.086 (0.056)	0.122151	0.393412	0.341504
Q9NQ79	450	0.076 (0.049)	0.124747	0.479107	265	0.083 (0.059)	0.162724	0.560523	185	0.073 (0.086)	0.401738	0.964149	164	0.057 (0.09)	0.527046	0.984489	94	0.046 (0.099)	0.644633	0.907773	192	0.106 (0.075)	0.158839	0.845217	181	0.1 (0.081)	0.219791	0.95734	250	0.058 (0.064)	0.363587	0.824374	111	-0.017 (0.101)	0.869244	0.999785	339	0.117 (0.057)	0.0419341	0.296572	450	-0.019 (0.1)	0.847757	0.999775	450	0.105 (0.056)	0.0623108	0.320345	0.27761
Q9ULH4	371	0.077 (0.049)	0.116009	0.47214	216	0.073 (0.059)	0.217335	0.619151	155	0.084 (0.085)	0.324014	0.964149	135	0.052 (0.094)	0.582275	0.985967	74	0.032 (0.106)	0.761636	0.943011	162	0.099 (0.07)	0.159011	0.845217	150	0.1 (0.056)	0.0736493	0.95734	206	0.13 (0.062)	0.0386121	0.633966	92	-0.01 (0.105)	0.927616	0.999785	279	0.1 (0.056)	0.0736493	0.332801	371	0.002 (0.102)	0.98152	0.999775	371	0.096 (0.055)	0.0841406	0.350681	0.416372
Q96CS7	422	0.081 (0.049)	0.0941596	0.456355	245	0.051 (0.056)	0.365052	0.725245	177	0.142 (0.09)	0.117733	0.954249	157	0.065 (0.085)	0.449407	0.984489	85	0.07 (0.121)	0.56231	0.871036	180	0.099 (0.07)	0.159542	0.845217	166	0.085 (0.082)	0.302094	0.95734	237	0.029 (0.063)	0.648572	0.909079	107	0.072 (0.096)	0.457116	0.999785	315	0.096 (0.057)	0.0906671	0.360901	422	0.052 (0.096)	0.584946	0.999775	422	0.092 (0.057)	0.105767	0.375672	0.722883
Q92854	450	0.095 (0.047)	0.0461859	0.41365	265	0.069 (0.057)	0.221907	0.624152	185	0.139 (0.083)	0.0972231	0.92786	164	0.039 (0.08)	0.624207	0.985967	94	0.235 (0.11)	0.0349396	0.485955	192	0.1 (0.071)	0.159879	0.845217	181	0.078 (0.074)	0.290831	0.95734	250	0.107 (0.065)	0.102422	0.663284	111	0.054 (0.086)	0.531609	0.999785	339	0.114 (0.057)	0.0473882	0.305888	450	0.046 (0.087)	0.594793	0.999775	450	0.115 (0.057)	0.0420208	0.290298	0.506728
P09622	450	0.066 (0.049)	0.174297	0.525518	265	0.078 (0.059)	0.188513	0.585411	185	0.051 (0.082)	0.53768	0.968703	164	0.025 (0.087)	0.775259	0.985967	94	0.078 (0.102)	0.443346	0.824654	192	0.104 (0.074)	0.160208	0.845217	181	0.115 (0.079)	0.148529	0.95734	250	0.024 (0.063)	0.701233	0.92773	111	0.014 (0.102)	0.893226	0.999785	339	0.085 (0.057)	0.134455	0.409876	450	0.023 (0.103)	0.826175	0.999775	450	0.081 (0.056)	0.145315	0.432309	0.614241
Q6ZVL6	450	0.072 (0.048)	0.132924	0.493411	265	0.075 (0.059)	0.200717	0.602792	185	0.074 (0.082)	0.370463	0.964149	164	0.065 (0.086)	0.452076	0.984489	94	0.031 (0.097)	0.751504	0.943011	192	0.107 (0.076)	0.160265	0.845217	181	0.141 (0.078)	0.074061	0.95734	250	0.037 (0.063)	0.555491	0.892785	111	0.044 (0.102)	0.669215	0.999785	339	0.089 (0.055)	0.107042	0.378927	450	0.037 (0.103)	0.717591	0.999775	450	0.082 (0.054)	0.131552	0.408395	0.700291
Q86Y82	450	0.039 (0.048)	0.409004	0.713938	265	0.043 (0.06)	0.473095	0.786969	185	0.038 (0.078)	0.626977	0.976521	164	-0.023 (0.083)	0.781724	0.985967	94	0.034 (0.102)	0.740749	0.943011	192	0.102 (0.073)	0.16086	0.845217	181	0.04 (0.078)	0.606696	0.967752	250	0.027 (0.061)	0.654696	0.913042	111	-0.022 (0.099)	0.828313	0.999785	339	0.061 (0.055)	0.271722	0.555546	450	-0.016 (0.1)	0.874621	0.999775	450	0.057 (0.055)	0.301182	0.582825	0.526774
A0M8Q6	450	-0.111 (0.047)	0.0188395	0.388612	265	-0.121 (0.059)	0.0400635	0.394145	185	-0.101 (0.078)	0.198134	0.956704	164	-0.063 (0.082)	0.444095	0.984489	94	-0.239 (0.108)	0.0299668	0.476834	192	-0.098 (0.07)	0.160962	0.845217	181	-0.17 (0.073)	0.0205282	0.95734	250	-0.031 (0.064)	0.626805	0.902152	111	0.094 (0.093)	0.313975	0.999785	339	-0.181 (0.055)	0.000987352	0.242483	450	0.083 (0.094)	0.377329	0.999775	450	-0.176 (0.054)	0.00127735	0.229105	0.0171871
Q15848	450	-0.019 (0.047)	0.687936	0.88449	265	-0.052 (0.062)	0.400589	0.742482	185	0.013 (0.074)	0.859187	0.990538	164	-0.097 (0.081)	0.230607	0.973987	94	-0.111 (0.109)	0.312429	0.74109	192	0.1 (0.071)	0.161029	0.845217	181	0.029 (0.082)	0.721342	0.967752	250	-0.053 (0.058)	0.363373	0.824374	111	0.053 (0.102)	0.605153	0.999785	339	-0.039 (0.054)	0.473653	0.717485	450	0.062 (0.104)	0.554497	0.999775	450	-0.04 (0.053)	0.452504	0.695234	0.384954
Q8N129	401	0.032 (0.051)	0.525116	0.801149	238	-0.094 (0.06)	0.119362	0.50905	163	0.236 (0.089)	0.0085026	0.92786	146	0.01 (0.095)	0.914683	0.999769	82	-0.12 (0.116)	0.302363	0.733838	173	0.099 (0.071)	0.161254	0.845217	161	-0.093 (0.084)	0.272397	0.95734	221	0.065 (0.065)	0.31475	0.79446	96	-0.113 (0.105)	0.286056	0.999785	305	0.078 (0.058)	0.184531	0.472902	401	-0.119 (0.106)	0.260806	0.999775	401	0.078 (0.058)	0.183179	0.474786	0.103474
Q0P6D2	450	0.101 (0.047)	0.0317217	0.388987	265	0.07 (0.056)	0.21424	0.618495	185	0.161 (0.083)	0.0545584	0.92786	164	0.103 (0.077)	0.185977	0.944335	94	0.112 (0.107)	0.297642	0.729431	192	0.102 (0.072)	0.161318	0.845217	181	0.102 (0.077)	0.190066	0.95734	250	0.085 (0.061)	0.160311	0.713974	111	0.069 (0.088)	0.431877	0.999785	339	0.115 (0.056)	0.0401058	0.294948	450	0.066 (0.089)	0.458976	0.999775	450	0.114 (0.055)	0.0393019	0.283284	0.647267
Q96MM7	448	0.031 (0.05)	0.536536	0.807272	263	0.056 (0.063)	0.370981	0.728549	185	0.002 (0.081)	0.981021	0.999252	163	-0.047 (0.087)	0.593386	0.985967	94	0.026 (0.105)	0.802129	0.948904	191	0.105 (0.075)	0.161439	0.845217	180	-0.001 (0.075)	0.988763	0.998735	249	0.035 (0.069)	0.615623	0.900871	110	-0.049 (0.087)	0.57631	0.999785	338	0.068 (0.06)	0.26517	0.548458	448	-0.042 (0.087)	0.631931	0.999775	448	0.063 (0.059)	0.284719	0.568257	0.309549
Q96PX8	450	0.058 (0.049)	0.237974	0.58514	265	0.045 (0.058)	0.437491	0.764073	185	0.084 (0.087)	0.334575	0.964149	164	0.024 (0.088)	0.782141	0.985967	94	0.031 (0.104)	0.765981	0.943011	192	0.103 (0.073)	0.162475	0.845217	181	0.108 (0.078)	0.167147	0.95734	250	0.03 (0.064)	0.641717	0.908686	111	-0.021 (0.106)	0.844794	0.999785	339	0.086 (0.056)	0.124279	0.391943	450	-0.021 (0.107)	0.841201	0.999775	450	0.078 (0.055)	0.153521	0.441287	0.402501
Q9NPY3	450	-0.017 (0.048)	0.718169	0.894368	265	-0.018 (0.058)	0.764262	0.928981	185	-0.018 (0.081)	0.822739	0.982346	164	-0.102 (0.083)	0.223886	0.966033	94	-0.105 (0.1)	0.298158	0.729431	192	0.102 (0.073)	0.162594	0.845217	181	0.075 (0.075)	0.319904	0.95734	250	-0.111 (0.064)	0.0846831	0.650037	111	-0.087 (0.088)	0.327349	0.999785	339	0.021 (0.057)	0.716692	0.872062	450	-0.092 (0.09)	0.305813	0.999775	450	0.013 (0.057)	0.824728	0.923582	0.325997
Q8N967	439	0.037 (0.05)	0.455855	0.751586	256	0.015 (0.06)	0.80545	0.942321	183	0.073 (0.085)	0.396777	0.964149	160	0.003 (0.093)	0.975996	0.999769	93	-0.049 (0.107)	0.648352	0.909402	186	0.099 (0.071)	0.163574	0.845217	176	0.16 (0.082)	0.0526696	0.95734	244	-0.031 (0.062)	0.62307	0.902152	109	0.089 (0.105)	0.399563	0.999785	330	0.027 (0.057)	0.633879	0.817189	439	0.09 (0.107)	0.401375	0.999775	439	0.023 (0.056)	0.685961	0.85308	0.574902
Q9NPG4	422	0.041 (0.05)	0.411052	0.716447	252	0.007 (0.057)	0.895234	0.975637	170	0.102 (0.093)	0.273806	0.964149	155	0.018 (0.092)	0.846748	0.994716	87	-0.085 (0.112)	0.449963	0.826113	180	0.098 (0.07)	0.163577	0.845217	173	0.002 (0.08)	0.983858	0.998735	230	0.096 (0.064)	0.13318	0.694017	106	-0.082 (0.104)	0.430532	0.999785	316	0.076 (0.057)	0.182607	0.472902	422	-0.069 (0.105)	0.511056	0.999775	422	0.074 (0.056)	0.191094	0.480547	0.230278
P78423	439	0.065 (0.048)	0.17307	0.524728	258	0.061 (0.059)	0.300248	0.684108	181	0.074 (0.082)	0.363902	0.964149	158	0.036 (0.089)	0.689056	0.985967	93	0.047 (0.1)	0.635865	0.902116	188	0.1 (0.071)	0.163674	0.845217	174	0.078 (0.078)	0.323092	0.95734	246	0.062 (0.061)	0.30976	0.79446	105	-0.063 (0.101)	0.536415	0.999785	334	0.108 (0.055)	0.048997	0.305888	439	-0.083 (0.105)	0.427295	0.999775	439	0.104 (0.053)	0.0534463	0.301326	0.110646
P08758	450	-0.058 (0.049)	0.230825	0.578491	265	-0.14 (0.058)	0.0157781	0.394145	185	0.066 (0.085)	0.434735	0.964149	164	-0.1 (0.089)	0.262364	0.976823	94	0.058 (0.102)	0.572635	0.875147	192	-0.102 (0.073)	0.164174	0.845217	181	-0.117 (0.074)	0.115365	0.95734	250	-0.035 (0.065)	0.586378	0.894998	111	-0.126 (0.106)	0.239578	0.999785	339	-0.044 (0.055)	0.424019	0.681339	450	-0.088 (0.105)	0.401631	0.999775	450	-0.051 (0.054)	0.349867	0.61344	0.750626
Q9UIQ6	449	-0.125 (0.047)	0.00793388	0.383253	264	-0.078 (0.056)	0.167435	0.564917	185	-0.201 (0.082)	0.0146058	0.92786	163	-0.096 (0.081)	0.237372	0.973987	94	-0.212 (0.09)	0.0212594	0.444761	192	-0.107 (0.077)	0.16464	0.845217	180	-0.034 (0.077)	0.665669	0.967752	250	-0.175 (0.06)	0.00406518	0.55951	111	-0.071 (0.085)	0.405435	0.999785	338	-0.143 (0.057)	0.0122049	0.245929	449	-0.077 (0.086)	0.376212	0.999775	449	-0.146 (0.056)	0.00954568	0.229105	0.500506
Q6UW01	450	0.046 (0.047)	0.333386	0.66019	265	0.099 (0.056)	0.0793057	0.446957	185	-0.036 (0.083)	0.66405	0.976521	164	-0.071 (0.09)	0.433711	0.984489	94	0.109 (0.093)	0.242859	0.702983	192	0.098 (0.07)	0.164776	0.845217	181	0.029 (0.076)	0.706657	0.967752	250	0.053 (0.061)	0.387264	0.839947	111	-0.089 (0.099)	0.367154	0.999785	339	0.088 (0.054)	0.104955	0.378268	450	-0.104 (0.1)	0.297729	0.999775	450	0.09 (0.054)	0.096661	0.366826	0.0877319
Q86VZ4	450	0.064 (0.047)	0.1809	0.528425	265	0.072 (0.057)	0.210891	0.618043	185	0.057 (0.082)	0.491175	0.967956	164	-0.015 (0.081)	0.856199	0.997234	94	0.147 (0.1)	0.147743	0.634563	192	0.102 (0.073)	0.164999	0.845217	181	0.035 (0.077)	0.647702	0.967752	250	0.093 (0.062)	0.138031	0.694017	111	-0.061 (0.098)	0.539479	0.999785	339	0.107 (0.055)	0.0523208	0.307038	450	-0.074 (0.1)	0.457772	0.999775	450	0.104 (0.054)	0.054218	0.303065	0.116581
Q9ULP0	450	0.06 (0.047)	0.205314	0.553332	265	0.078 (0.054)	0.146333	0.541517	185	0.028 (0.092)	0.757113	0.976521	164	0.081 (0.083)	0.331237	0.978879	94	-0.013 (0.089)	0.887604	0.974078	192	0.107 (0.077)	0.165343	0.845217	181	0.11 (0.078)	0.158242	0.95734	250	0.02 (0.06)	0.73739	0.935708	111	0.017 (0.104)	0.873999	0.999785	339	0.074 (0.053)	0.165677	0.453209	450	0.021 (0.106)	0.844234	0.999775	450	0.07 (0.053)	0.188737	0.480289	0.681389
Q96FE7	450	0.067 (0.048)	0.160215	0.515802	265	0.062 (0.058)	0.289532	0.678098	185	0.08 (0.082)	0.326877	0.964149	164	0.016 (0.084)	0.846624	0.994716	94	0.097 (0.1)	0.333123	0.75398	192	0.101 (0.072)	0.165445	0.845217	181	0.09 (0.083)	0.279705	0.95734	250	0.038 (0.061)	0.537791	0.892785	111	-0.024 (0.094)	0.796408	0.999785	339	0.105 (0.056)	0.060966	0.31341	450	-0.026 (0.095)	0.787711	0.999775	450	0.098 (0.055)	0.0753696	0.340144	0.259878
P48960	328	NA	NA	NA	181	-0.029 (0.073)	0.697689	0.900978	147	0.118 (0.085)	0.165599	0.954249	120	0.118 (0.085)	0.165599	0.92868	68	0.118 (0.085)	0.165599	0.645746	140	0.118 (0.085)	0.165599	0.845217	136	0.043 (0.056)	0.441454	0.966182	179	0.043 (0.056)	0.441454	0.862809	78	0.043 (0.056)	0.441454	0.999785	250	0.043 (0.056)	0.441454	0.697124	328	NA	NA	NA	328	NA	NA	NA	NA
Q969T9	450	0.046 (0.048)	0.340028	0.668471	265	0.087 (0.059)	0.139811	0.532374	185	-0.006 (0.082)	0.938795	0.993712	164	-0.031 (0.086)	0.713487	0.985967	94	0.076 (0.096)	0.428569	0.816721	192	0.102 (0.073)	0.165608	0.845217	181	0.031 (0.079)	0.691396	0.967752	250	0.044 (0.062)	0.474295	0.875634	111	-0.085 (0.108)	0.430111	0.999785	339	0.087 (0.054)	0.108682	0.378927	450	-0.098 (0.11)	0.369657	0.999775	450	0.081 (0.054)	0.132154	0.408969	0.143419
P13667	450	0.058 (0.048)	0.222135	0.573459	265	0.072 (0.058)	0.216105	0.619151	185	0.043 (0.081)	0.59736	0.972958	164	-0.081 (0.086)	0.350521	0.984489	94	0.244 (0.112)	0.0325394	0.478511	192	0.092 (0.066)	0.165873	0.845217	181	0.065 (0.086)	0.447097	0.966182	250	0.034 (0.059)	0.564993	0.892785	111	0.001 (0.095)	0.99344	0.999785	339	0.082 (0.056)	0.140316	0.419491	450	-0.002 (0.096)	0.983939	0.999775	450	0.078 (0.055)	0.155328	0.442957	0.469163
P56817	450	0.09 (0.047)	0.0570118	0.427907	265	0.072 (0.056)	0.197638	0.598799	185	0.124 (0.084)	0.141239	0.954249	164	0.111 (0.079)	0.159425	0.92868	94	0.035 (0.111)	0.751025	0.943011	192	0.101 (0.072)	0.166308	0.845217	181	0.138 (0.073)	0.0606245	0.95734	250	0.056 (0.063)	0.378336	0.83777	111	0.126 (0.115)	0.276472	0.999785	339	0.092 (0.053)	0.0830008	0.350606	450	0.105 (0.117)	0.36967	0.999775	450	0.09 (0.053)	0.0886962	0.355147	0.905501
A0A075B6I1	370	-0.069 (0.053)	0.192226	0.541712	221	-0.036 (0.063)	0.5674	0.832505	149	-0.127 (0.093)	0.176749	0.954249	137	0.01 (0.101)	0.923047	0.999769	81	-0.172 (0.122)	0.16194	0.641159	152	-0.101 (0.073)	0.166733	0.845217	144	-0.094 (0.062)	0.130583	0.95734	208	-0.054 (0.07)	0.446268	0.862809	95	-0.002 (0.107)	0.984244	0.999785	275	-0.094 (0.062)	0.130583	0.400495	370	0.003 (0.106)	0.980038	0.999775	370	-0.094 (0.062)	0.128011	0.402497	0.43015
O76013	222	NA	NA	NA	126	0.119 (0.086)	0.166842	0.564917	96	0.119 (0.086)	0.166842	0.954249	79	0.119 (0.086)	0.166842	0.92868	47	0.119 (0.086)	0.166842	0.645746	96	0.119 (0.086)	0.166842	0.845217	93	NA	NA	NA	121	NA	NA	NA	54	NA	NA	NA	168	NA	NA	NA	222	NA	NA	NA	222	NA	NA	NA	NA
P13797	450	-0.06 (0.049)	0.224147	0.574871	265	-0.095 (0.062)	0.124503	0.51486	185	-0.015 (0.08)	0.851992	0.987668	164	-0.044 (0.086)	0.611003	0.985967	94	-0.012 (0.096)	0.899488	0.975768	192	-0.114 (0.083)	0.167536	0.845217	181	-0.034 (0.077)	0.657086	0.967752	250	-0.136 (0.07)	0.0529316	0.639461	111	-0.001 (0.088)	0.989664	0.999785	339	-0.097 (0.06)	0.109057	0.378927	450	0.026 (0.084)	0.761132	0.999775	450	-0.103 (0.06)	0.0868718	0.354123	0.209856
Q6UXK5	450	0.085 (0.048)	0.0784855	0.443741	265	0.131 (0.061)	0.0329631	0.394145	185	0.031 (0.079)	0.690528	0.976521	164	0.052 (0.088)	0.555633	0.984489	94	0.105 (0.092)	0.256262	0.716874	192	0.106 (0.077)	0.167754	0.845217	181	0.15 (0.083)	0.0729267	0.95734	250	0.041 (0.061)	0.50434	0.887891	111	0.08 (0.091)	0.386607	0.999785	339	0.098 (0.058)	0.0905173	0.360901	450	0.056 (0.09)	0.533573	0.999775	450	0.098 (0.057)	0.087957	0.355147	0.691023
Q8N3J6	450	0.091 (0.049)	0.0626102	0.441875	265	0.101 (0.057)	0.0796652	0.446957	185	0.079 (0.088)	0.368297	0.964149	164	0.104 (0.084)	0.216221	0.964809	94	0.043 (0.103)	0.678708	0.918746	192	0.104 (0.075)	0.167895	0.845217	181	0.138 (0.079)	0.0827238	0.95734	250	0.055 (0.063)	0.383718	0.839947	111	0.079 (0.105)	0.453197	0.999785	339	0.103 (0.055)	0.0653945	0.322965	450	0.071 (0.106)	0.504003	0.999775	450	0.096 (0.055)	0.0787795	0.344244	0.831636
Q6KB66.1	436	-0.056 (0.048)	0.249906	0.600973	257	0.059 (0.067)	0.381367	0.729501	179	-0.147 (0.071)	0.0387081	0.92786	155	-0.032 (0.086)	0.711811	0.985967	91	0.015 (0.104)	0.883539	0.974078	190	-0.099 (0.072)	0.168092	0.845217	171	-0.006 (0.083)	0.94243	0.996985	246	-0.072 (0.062)	0.243918	0.757901	104	0.011 (0.101)	0.91447	0.999785	332	-0.077 (0.056)	0.166214	0.453209	436	0.014 (0.101)	0.891042	0.999775	436	-0.078 (0.055)	0.161124	0.452206	0.427005
Q92932	450	0.045 (0.048)	0.348017	0.677911	265	0.026 (0.054)	0.63732	0.868508	185	0.096 (0.094)	0.311137	0.964149	164	0.009 (0.077)	0.911358	0.999769	94	0.029 (0.112)	0.79881	0.948904	192	0.111 (0.081)	0.169846	0.845217	181	0.076 (0.084)	0.367445	0.95734	250	0.02 (0.059)	0.740484	0.938412	111	-0.035 (0.082)	0.670374	0.999785	339	0.098 (0.06)	0.107665	0.378927	450	-0.043 (0.083)	0.601967	0.999775	450	0.091 (0.059)	0.125187	0.398692	0.185852
P31947	296	NA	NA	NA	174	0.109 (0.079)	0.170538	0.5655	122	0.109 (0.079)	0.170538	0.954249	106	0.109 (0.079)	0.170538	0.92868	63	0.109 (0.079)	0.170538	0.645746	127	0.109 (0.079)	0.170538	0.845217	113	NA	NA	NA	172	NA	NA	NA	75	NA	NA	NA	221	NA	NA	NA	296	NA	NA	NA	296	NA	NA	NA	NA
P98095	450	0.097 (0.047)	0.0415441	0.406033	265	0.071 (0.059)	0.229428	0.628714	185	0.13 (0.078)	0.0948144	0.92786	164	0.014 (0.081)	0.864622	0.999769	94	0.264 (0.107)	0.0158899	0.404325	192	0.096 (0.07)	0.170578	0.845217	181	0.05 (0.077)	0.517581	0.9675	250	0.143 (0.062)	0.0227673	0.575851	111	0.036 (0.089)	0.687292	0.999785	339	0.124 (0.056)	0.0269184	0.264752	450	0.036 (0.091)	0.689408	0.999775	450	0.119 (0.055)	0.0322641	0.281343	0.436862
P04432	394	-0.055 (0.049)	0.265054	0.608229	235	-0.119 (0.058)	0.0423444	0.394145	159	0.064 (0.09)	0.480007	0.967558	142	-0.097 (0.104)	0.353438	0.984489	84	-0.339 (0.086)	0.000162957	0.182756	168	0.095 (0.069)	0.171134	0.845217	160	-0.029 (0.083)	0.722563	0.967752	221	-0.06 (0.061)	0.323479	0.795661	94	-0.05 (0.116)	0.667399	0.999785	300	-0.062 (0.055)	0.256326	0.540962	394	-0.054 (0.119)	0.65124	0.999775	394	-0.059 (0.054)	0.280114	0.565332	0.968712
Q9Y5E8	447	0.023 (0.047)	0.616801	0.857664	262	-0.009 (0.054)	0.864152	0.962112	185	0.074 (0.085)	0.382398	0.964149	163	-0.073 (0.084)	0.384391	0.984489	92	0.012 (0.096)	0.902352	0.976065	192	0.097 (0.071)	0.171308	0.845217	180	0.011 (0.085)	0.894192	0.991047	248	0.062 (0.056)	0.270055	0.769364	111	-0.087 (0.113)	0.439181	0.999785	336	0.046 (0.052)	0.373196	0.641082	447	-0.102 (0.112)	0.362208	0.999775	447	0.049 (0.051)	0.339991	0.607893	0.218805
Q9Y2J2	346	0.015 (0.053)	0.782863	0.914817	193	0.015 (0.053)	0.782863	0.935841	153	0.023 (0.08)	0.778702	0.98049	116	0.023 (0.08)	0.778702	0.985967	73	-0.024 (0.105)	0.817436	0.954785	157	0.109 (0.079)	0.171366	0.845217	138	0.042 (0.062)	0.498222	0.9675	194	-0.05 (0.065)	0.447714	0.862809	79	0.015 (0.053)	0.782863	0.999785	267	0.042 (0.062)	0.498222	0.733428	346	-0.083 (0.12)	0.4877	0.999775	346	0.041 (0.062)	0.507174	0.735337	0.357581
P05026	450	0.108 (0.049)	0.028127	0.388612	265	0.08 (0.057)	0.164506	0.560671	185	0.168 (0.09)	0.0632787	0.92786	164	0.092 (0.079)	0.246659	0.97537	94	0.161 (0.111)	0.151762	0.635382	192	0.107 (0.078)	0.171469	0.845217	181	0.031 (0.078)	0.693207	0.967752	250	0.133 (0.066)	0.0441746	0.633966	111	-0.004 (0.1)	0.966831	0.999785	339	0.148 (0.057)	0.00935608	0.242483	450	-0.006 (0.1)	0.954153	0.999775	450	0.143 (0.056)	0.010296	0.229105	0.186034
Q8TDQ7	385	-0.029 (0.054)	0.595676	0.847356	217	-0.013 (0.066)	0.849009	0.959097	168	-0.049 (0.092)	0.597187	0.972958	139	0.07 (0.116)	0.547129	0.984489	80	0.019 (0.087)	0.829445	0.955959	166	-0.123 (0.089)	0.171507	0.845217	155	0.046 (0.083)	0.583051	0.9675	211	-0.13 (0.076)	0.0890889	0.65305	91	0.061 (0.131)	0.644718	0.999785	294	-0.052 (0.061)	0.398201	0.657994	385	0.081 (0.127)	0.52458	0.999775	385	-0.054 (0.061)	0.379229	0.634767	0.337933
Q86UN3	450	0.081 (0.048)	0.0954665	0.456646	265	0.047 (0.058)	0.416983	0.755052	185	0.14 (0.085)	0.102821	0.92786	164	0.11 (0.095)	0.248599	0.97537	94	0.022 (0.098)	0.824802	0.955959	192	0.097 (0.071)	0.171607	0.845217	181	0.099 (0.082)	0.227087	0.95734	250	0.082 (0.061)	0.176414	0.720867	111	0.065 (0.114)	0.566878	0.999785	339	0.09 (0.054)	0.0995029	0.370607	450	0.067 (0.116)	0.562856	0.999775	450	0.084 (0.053)	0.11519	0.385669	0.892103
P00915	441	0.02 (0.048)	0.684048	0.882143	262	-0.007 (0.06)	0.911672	0.979494	179	0.058 (0.082)	0.475943	0.967558	162	-0.04 (0.084)	0.633846	0.985967	93	-0.01 (0.102)	0.920478	0.980959	186	0.103 (0.075)	0.172483	0.845217	176	-0.015 (0.079)	0.848887	0.987798	246	0.047 (0.062)	0.45121	0.8638	109	0.049 (0.092)	0.591742	0.999785	332	0.013 (0.057)	0.820666	0.923393	441	0.051 (0.093)	0.58564	0.999775	441	0.009 (0.057)	0.878118	0.955252	0.698158
Q16881	413	-0.03 (0.049)	0.533386	0.807272	240	0.025 (0.056)	0.651505	0.878089	173	-0.134 (0.091)	0.142274	0.954249	152	0.025 (0.078)	0.74359	0.985967	86	-0.02 (0.104)	0.848236	0.960421	175	-0.115 (0.084)	0.172522	0.845217	162	-0.05 (0.072)	0.488413	0.9675	234	-0.012 (0.066)	0.861837	0.963862	104	-0.016 (0.085)	0.852326	0.999785	309	-0.034 (0.061)	0.580423	0.78864	413	-0.03 (0.084)	0.720627	0.999775	413	-0.032 (0.061)	0.59721	0.797636	0.983965
O95670	221	NA	NA	NA	139	-0.125 (0.091)	0.173208	0.570692	82	-0.125 (0.091)	0.173208	0.954249	80	-0.125 (0.091)	0.173208	0.92868	52	-0.125 (0.091)	0.173208	0.648546	89	-0.125 (0.091)	0.173208	0.845217	80	NA	NA	NA	131	NA	NA	NA	51	NA	NA	NA	170	NA	NA	NA	221	NA	NA	NA	221	NA	NA	NA	NA
O95158	439	0.1 (0.048)	0.0374359	0.394888	256	0.099 (0.056)	0.0785381	0.446957	183	0.107 (0.086)	0.216946	0.964149	159	0.129 (0.095)	0.176033	0.92868	92	0.075 (0.09)	0.405607	0.807256	188	0.096 (0.07)	0.173382	0.845217	176	0.15 (0.083)	0.0719247	0.95734	244	0.045 (0.061)	0.463185	0.868774	107	0.099 (0.105)	0.34524	0.999785	332	0.102 (0.054)	0.0592474	0.311706	439	0.083 (0.105)	0.432834	0.999775	439	0.104 (0.054)	0.0534051	0.301326	0.854882
Q9NPH0	357	-0.004 (0.053)	0.942613	0.980597	219	-0.038 (0.06)	0.52672	0.817275	138	-0.038 (0.06)	0.52672	0.968703	133	-0.098 (0.09)	0.278468	0.976823	72	-0.038 (0.102)	0.707805	0.933337	152	0.115 (0.084)	0.173812	0.845217	145	0.029 (0.059)	0.619853	0.967752	199	-0.004 (0.068)	0.953865	0.987764	93	-0.099 (0.115)	0.391413	0.999785	264	0.029 (0.059)	0.619853	0.810035	357	-0.119 (0.11)	0.280337	0.999775	357	0.032 (0.06)	0.591285	0.793502	0.226927
Q9BZ76	395	0.029 (0.05)	0.562559	0.829719	240	0.087 (0.059)	0.143026	0.536669	155	-0.085 (0.089)	0.340126	0.964149	141	0.033 (0.101)	0.746047	0.985967	80	-0.146 (0.119)	0.222762	0.691488	174	0.086 (0.063)	0.174321	0.845217	161	-0.001 (0.083)	0.986989	0.998735	220	0.032 (0.062)	0.60663	0.898874	94	-0.042 (0.115)	0.715952	0.999785	301	0.045 (0.055)	0.420793	0.677019	395	-0.053 (0.114)	0.64451	0.999775	395	0.047 (0.055)	0.395523	0.647146	0.431419
O95185	450	0.082 (0.047)	0.0848517	0.448322	265	0.065 (0.057)	0.252208	0.650568	185	0.112 (0.083)	0.179491	0.954249	164	0.049 (0.08)	0.543913	0.984489	94	0.119 (0.11)	0.281579	0.723353	192	0.096 (0.071)	0.174724	0.845217	181	0.044 (0.076)	0.563657	0.9675	250	0.075 (0.063)	0.234663	0.754655	111	-0.035 (0.099)	0.7243	0.999785	339	0.121 (0.054)	0.0265624	0.264752	450	-0.044 (0.1)	0.658847	0.999775	450	0.119 (0.054)	0.0280796	0.263599	0.150174
O75976	450	0.062 (0.047)	0.194427	0.541712	265	0.041 (0.06)	0.487866	0.793516	185	0.089 (0.078)	0.252069	0.964149	164	0.006 (0.092)	0.945736	0.999769	94	0.076 (0.095)	0.426039	0.815755	192	0.093 (0.068)	0.174828	0.845217	181	0.116 (0.079)	0.142485	0.95734	250	0.025 (0.061)	0.684838	0.92448	111	-0.039 (0.096)	0.683354	0.999785	339	0.096 (0.055)	0.0799634	0.345009	450	-0.042 (0.098)	0.670055	0.999775	450	0.094 (0.054)	0.0852707	0.350681	0.225615
Q99574	450	0.124 (0.05)	0.0137324	0.388612	265	0.095 (0.062)	0.125138	0.51486	185	0.179 (0.086)	0.0384846	0.92786	164	0.078 (0.088)	0.376502	0.984489	94	0.23 (0.099)	0.022837	0.447925	192	0.108 (0.079)	0.174855	0.845217	181	0.081 (0.084)	0.336939	0.95734	250	0.14 (0.064)	0.0289381	0.613792	111	0.026 (0.097)	0.790822	0.999785	339	0.162 (0.059)	0.00640063	0.242483	450	0.025 (0.096)	0.791518	0.999775	450	0.158 (0.057)	0.00623892	0.229105	0.228116
P21579	450	0.063 (0.048)	0.193065	0.541712	265	0.071 (0.057)	0.213857	0.618495	185	0.056 (0.086)	0.514191	0.968703	164	0.004 (0.089)	0.965646	0.999769	94	0.113 (0.099)	0.254589	0.716874	192	0.097 (0.071)	0.175148	0.845217	181	0.118 (0.085)	0.163684	0.95734	250	0.036 (0.059)	0.547948	0.892785	111	-0.028 (0.1)	0.781598	0.999785	339	0.101 (0.056)	0.0724294	0.332801	450	-0.044 (0.1)	0.660856	0.999775	450	0.097 (0.055)	0.0805588	0.345857	0.216433
Q8TEA8	443	0.041 (0.048)	0.386787	0.703896	262	0.004 (0.058)	0.945213	0.985043	181	0.099 (0.083)	0.23284	0.964149	162	-0.069 (0.084)	0.412619	0.984489	92	0.124 (0.098)	0.207432	0.678423	189	0.102 (0.075)	0.175296	0.845217	179	-0.073 (0.078)	0.34745	0.95734	245	0.091 (0.061)	0.138011	0.694017	110	-0.083 (0.098)	0.401455	0.999785	333	0.081 (0.055)	0.144627	0.428564	443	-0.069 (0.098)	0.484538	0.999775	443	0.077 (0.055)	0.158286	0.448134	0.192748
P60900	450	-0.043 (0.048)	0.375701	0.697643	265	0.044 (0.066)	0.502687	0.801631	185	-0.12 (0.072)	0.0982425	0.92786	164	-0.038 (0.085)	0.653436	0.985967	94	0.08 (0.111)	0.473391	0.835958	192	-0.098 (0.072)	0.175318	0.845217	181	-0.038 (0.072)	0.604286	0.967752	250	-0.022 (0.066)	0.735639	0.935708	111	0.037 (0.093)	0.695033	0.999785	339	-0.072 (0.057)	0.211566	0.501118	450	0.047 (0.094)	0.618058	0.999775	450	-0.076 (0.057)	0.182197	0.474786	0.262313
P63104	450	-0.029 (0.051)	0.577058	0.840592	265	-0.01 (0.064)	0.874846	0.966789	185	-0.054 (0.086)	0.526482	0.968703	164	0.012 (0.106)	0.906776	0.999769	94	0.04 (0.132)	0.760358	0.943011	192	-0.128 (0.094)	0.178045	0.845217	181	-0.034 (0.081)	0.675487	0.967752	250	-0.04 (0.069)	0.566686	0.892785	111	0.046 (0.128)	0.723694	0.999785	339	-0.062 (0.068)	0.362153	0.629867	450	0.075 (0.128)	0.555682	0.999775	450	-0.068 (0.067)	0.311309	0.588428	0.316442
P07355	450	0.006 (0.047)	0.895867	0.969384	265	0.05 (0.067)	0.461233	0.780102	185	-0.024 (0.068)	0.721307	0.976521	164	0.043 (0.084)	0.608227	0.985967	94	0.144 (0.099)	0.151559	0.635382	192	-0.094 (0.069)	0.178189	0.845217	181	-0.012 (0.078)	0.874716	0.98893	250	0.038 (0.063)	0.539424	0.892785	111	0.017 (0.092)	0.849197	0.999785	339	0.002 (0.055)	0.969882	0.988461	450	0.017 (0.093)	0.851906	0.999775	450	0.002 (0.055)	0.967086	0.985283	0.88874
P01814	321	NA	NA	NA	188	-0.095 (0.07)	0.178207	0.573492	133	-0.095 (0.07)	0.178207	0.954249	119	-0.095 (0.07)	0.178207	0.92868	64	-0.095 (0.07)	0.178207	0.656352	138	-0.095 (0.07)	0.178207	0.845217	135	-0.082 (0.057)	0.152821	0.95734	172	-0.082 (0.057)	0.152821	0.70573	81	-0.082 (0.057)	0.152821	0.999785	240	-0.082 (0.057)	0.152821	0.439906	321	NA	NA	NA	321	NA	NA	NA	NA
Q5JRA6	450	0.103 (0.047)	0.0296292	0.388612	265	0.123 (0.057)	0.0306665	0.394145	185	0.081 (0.082)	0.326532	0.964149	164	0.052 (0.082)	0.525637	0.984489	94	0.195 (0.089)	0.0310694	0.476834	192	0.104 (0.077)	0.178519	0.845217	181	0.017 (0.077)	0.825686	0.981998	250	0.159 (0.062)	0.0111613	0.55951	111	0.032 (0.093)	0.731389	0.999785	339	0.137 (0.055)	0.0141916	0.253523	450	0.015 (0.094)	0.869366	0.999775	450	0.133 (0.055)	0.0156938	0.248246	0.280548
Q08174	450	0.075 (0.048)	0.116749	0.47214	265	0.101 (0.057)	0.0783758	0.446957	185	0.039 (0.084)	0.642092	0.976521	164	0.055 (0.085)	0.520507	0.984489	94	0.068 (0.1)	0.49759	0.841922	192	0.099 (0.073)	0.178594	0.845217	181	0.065 (0.08)	0.421083	0.962312	250	0.069 (0.062)	0.260841	0.764677	111	0.015 (0.101)	0.881175	0.999785	339	0.099 (0.055)	0.0730867	0.332801	450	0.01 (0.102)	0.92299	0.999775	450	0.094 (0.054)	0.0844512	0.350681	0.464735
Q5QNW6	444	0.04 (0.047)	0.39595	0.706873	262	0.095 (0.058)	0.105965	0.491215	182	-0.027 (0.079)	0.729071	0.976521	162	0.173 (0.082)	0.0354161	0.86622	92	0.073 (0.095)	0.444367	0.82496	190	-0.099 (0.074)	0.178695	0.845217	178	0.128 (0.089)	0.150412	0.95734	247	0.009 (0.057)	0.879484	0.969698	111	0.216 (0.081)	0.00882302	0.999785	333	-0.035 (0.058)	0.546278	0.763349	444	0.206 (0.084)	0.0152015	0.999775	444	-0.035 (0.057)	0.537908	0.754918	0.0183906
Q9Y4L1	450	0.063 (0.048)	0.187201	0.535407	265	0.098 (0.057)	0.0852431	0.454427	185	0.012 (0.083)	0.885906	0.990671	164	0.018 (0.085)	0.833268	0.988943	94	0.067 (0.094)	0.477742	0.835958	192	0.1 (0.074)	0.179132	0.845217	181	0.056 (0.083)	0.501271	0.9675	250	0.063 (0.06)	0.292516	0.789942	111	-0.045 (0.097)	0.644447	0.999785	339	0.104 (0.055)	0.0590921	0.311703	450	-0.057 (0.098)	0.561162	0.999775	450	0.1 (0.054)	0.0672176	0.328806	0.161997
Q15262	450	0.104 (0.047)	0.0281888	0.388612	265	0.113 (0.056)	0.0429319	0.394145	185	0.09 (0.084)	0.284809	0.964149	164	0.111 (0.083)	0.18336	0.93988	94	0.098 (0.093)	0.294649	0.727309	192	0.1 (0.074)	0.179393	0.845217	181	0.12 (0.083)	0.150961	0.95734	250	0.101 (0.059)	0.0877409	0.65305	111	0.105 (0.093)	0.262755	0.999785	339	0.105 (0.055)	0.0559646	0.310692	450	0.102 (0.095)	0.282537	0.999775	450	0.104 (0.054)	0.0554646	0.306668	0.98642
Q9BYH1	450	0.089 (0.049)	0.0678983	0.443741	265	0.104 (0.057)	0.0670285	0.446957	185	0.068 (0.09)	0.446499	0.964149	164	0.084 (0.087)	0.336027	0.979836	94	0.079 (0.094)	0.403074	0.804301	192	0.105 (0.078)	0.180033	0.845217	181	0.108 (0.078)	0.169599	0.95734	250	0.085 (0.063)	0.178428	0.722616	111	-0.02 (0.108)	0.851221	0.999785	339	0.125 (0.055)	0.023511	0.264752	450	-0.024 (0.108)	0.823571	0.999775	450	0.117 (0.054)	0.0315336	0.279696	0.242184
O43916	450	0.055 (0.048)	0.247558	0.598163	265	0.048 (0.056)	0.391318	0.733432	185	0.075 (0.086)	0.385579	0.964149	164	0.004 (0.083)	0.960477	0.999769	94	0.084 (0.104)	0.420059	0.814341	192	0.098 (0.073)	0.180751	0.845217	181	0.054 (0.081)	0.508996	0.9675	250	0.076 (0.062)	0.220692	0.743637	111	0.039 (0.095)	0.682828	0.999785	339	0.07 (0.056)	0.21475	0.5067	450	0.03 (0.097)	0.756716	0.999775	450	0.064 (0.055)	0.249841	0.538444	0.762181
Q9UMF0	450	0.061 (0.049)	0.210537	0.56048	265	0.058 (0.056)	0.301354	0.684108	185	0.073 (0.092)	0.424201	0.964149	164	0.04 (0.091)	0.661326	0.985967	94	0.029 (0.096)	0.761566	0.943011	192	0.1 (0.074)	0.180811	0.845217	181	0.076 (0.081)	0.348591	0.95734	250	0.045 (0.062)	0.475461	0.875734	111	-0.015 (0.1)	0.882987	0.999785	339	0.09 (0.057)	0.113813	0.384143	450	-0.011 (0.102)	0.910868	0.999775	450	0.082 (0.055)	0.137735	0.41703	0.416752
P09211	450	0.05 (0.048)	0.297665	0.637532	265	0.099 (0.059)	0.0909485	0.469852	185	-0.022 (0.083)	0.792688	0.981666	164	0.068 (0.092)	0.461013	0.984489	94	-0.064 (0.098)	0.519187	0.853411	192	0.095 (0.07)	0.180969	0.845217	181	0.11 (0.083)	0.188657	0.95734	250	-0.05 (0.062)	0.42617	0.856131	111	0.015 (0.103)	0.888664	0.999785	339	0.06 (0.056)	0.280584	0.560889	450	0.039 (0.104)	0.703834	0.999775	450	0.054 (0.055)	0.321518	0.595674	0.896882
P05060	450	0.056 (0.048)	0.242003	0.59277	265	0.091 (0.056)	0.105385	0.489538	185	0.002 (0.086)	0.981459	0.999252	164	-0.019 (0.093)	0.839592	0.9914	94	0.079 (0.089)	0.374242	0.782981	192	0.098 (0.073)	0.181592	0.845217	181	0.022 (0.081)	0.790398	0.972952	250	0.062 (0.061)	0.303973	0.79446	111	-0.16 (0.106)	0.136298	0.999785	339	0.113 (0.054)	0.0354823	0.282374	450	-0.165 (0.106)	0.12239	0.999775	450	0.11 (0.053)	0.0386897	0.283284	0.0207268
Q9UJ14	450	-0.082 (0.047)	0.0814172	0.443741	265	-0.093 (0.056)	0.0989044	0.482455	185	-0.063 (0.083)	0.448296	0.964149	164	-0.031 (0.077)	0.685592	0.985967	94	-0.151 (0.109)	0.167471	0.645746	192	-0.1 (0.074)	0.182046	0.845217	181	-0.121 (0.071)	0.089282	0.95734	250	-0.044 (0.064)	0.488998	0.886211	111	-0.032 (0.079)	0.685146	0.999785	339	-0.108 (0.059)	0.0668534	0.32577	450	-0.029 (0.08)	0.718687	0.999775	450	-0.111 (0.058)	0.0576898	0.309248	0.409753
Q9Y653	450	0.048 (0.049)	0.323708	0.654651	265	0.057 (0.06)	0.344628	0.711828	185	0.036 (0.081)	0.659902	0.976521	164	0.003 (0.088)	0.969879	0.999769	94	0.034 (0.109)	0.755888	0.943011	192	0.096 (0.072)	0.182633	0.845217	181	0.092 (0.079)	0.246011	0.95734	250	0.023 (0.064)	0.7173	0.93009	111	0.08 (0.098)	0.415014	0.999785	339	0.04 (0.057)	0.478447	0.718919	450	0.095 (0.096)	0.324813	0.999775	450	0.033 (0.056)	0.555299	0.76684	0.575602
O95502	450	0.075 (0.049)	0.125586	0.479637	265	0.075 (0.056)	0.184582	0.578406	185	0.082 (0.091)	0.365477	0.964149	164	0.04 (0.092)	0.66378	0.985967	94	0.1 (0.1)	0.321341	0.749494	192	0.103 (0.077)	0.182859	0.845217	181	0.074 (0.081)	0.357824	0.95734	250	0.079 (0.063)	0.211275	0.740479	111	-0.032 (0.109)	0.770713	0.999785	339	0.109 (0.056)	0.0502425	0.305888	450	-0.045 (0.109)	0.682499	0.999775	450	0.106 (0.055)	0.0532382	0.301326	0.213502
Q02383	415	0.004 (0.049)	0.937815	0.980597	242	0.022 (0.058)	0.701673	0.900978	173	-0.027 (0.088)	0.753855	0.976521	153	-0.076 (0.088)	0.389682	0.984489	89	-0.034 (0.1)	0.733117	0.941594	173	0.101 (0.075)	0.183402	0.845217	165	-0.076 (0.084)	0.367485	0.95734	232	0.034 (0.063)	0.592	0.894998	102	-0.149 (0.109)	0.175074	0.999785	313	0.038 (0.055)	0.495212	0.731027	415	-0.137 (0.109)	0.210251	0.999775	415	0.039 (0.055)	0.475208	0.711724	0.149248
Q8TAQ9	363	-0.009 (0.052)	0.856579	0.947364	218	-0.035 (0.061)	0.563029	0.832505	145	0.03 (0.093)	0.74806	0.976521	128	0.064 (0.083)	0.439115	0.984489	78	0.037 (0.116)	0.747553	0.943011	157	-0.113 (0.085)	0.18342	0.845217	143	-0.02 (0.063)	0.74706	0.967752	204	0.03 (0.071)	0.668509	0.915226	88	0.023 (0.089)	0.796541	0.999785	275	-0.02 (0.063)	0.74706	0.886618	363	0.014 (0.1)	0.887091	0.999775	363	-0.019 (0.061)	0.761766	0.891494	0.779105
P46531	450	0.036 (0.047)	0.442727	0.739259	265	-0.032 (0.06)	0.592026	0.842945	185	0.113 (0.075)	0.132489	0.954249	164	0.052 (0.083)	0.526643	0.984489	94	-0.112 (0.098)	0.257005	0.716874	192	0.097 (0.073)	0.183632	0.845217	181	0.118 (0.082)	0.151875	0.95734	250	-0.049 (0.058)	0.403805	0.852007	111	0.193 (0.095)	0.0438768	0.999785	339	-0.015 (0.055)	0.783901	0.905779	450	0.204 (0.096)	0.0345362	0.999775	450	-0.016 (0.054)	0.762905	0.891494	0.0462451
O95838	185	NA	NA	NA	111	0.125 (0.094)	0.185393	0.578931	74	0.125 (0.094)	0.185393	0.956704	66	0.125 (0.094)	0.185393	0.944335	36	0.125 (0.094)	0.185393	0.664417	83	0.125 (0.094)	0.185393	0.845217	79	NA	NA	NA	99	NA	NA	NA	43	NA	NA	NA	142	NA	NA	NA	185	NA	NA	NA	185	NA	NA	NA	NA
P20062	450	0.016 (0.047)	0.738363	0.899447	265	-0.042 (0.062)	0.494403	0.798103	185	0.076 (0.074)	0.302205	0.964149	164	-0.024 (0.087)	0.786256	0.985967	94	-0.105 (0.108)	0.333066	0.75398	192	0.09 (0.067)	0.185526	0.845217	181	0.005 (0.082)	0.955116	0.998398	250	0.043 (0.059)	0.4678	0.870935	111	-0.009 (0.099)	0.925095	0.999785	339	0.013 (0.055)	0.809838	0.917786	450	0.011 (0.1)	0.911166	0.999775	450	0.017 (0.054)	0.751426	0.885996	0.957629
P20827	450	0.11 (0.047)	0.0200837	0.388612	265	0.105 (0.058)	0.0710126	0.446957	185	0.12 (0.08)	0.134752	0.954249	164	0.091 (0.085)	0.283949	0.976823	94	0.163 (0.095)	0.0903016	0.57709	192	0.096 (0.072)	0.185558	0.845217	181	0.085 (0.077)	0.271369	0.95734	250	0.12 (0.06)	0.0463907	0.633966	111	0.055 (0.097)	0.571405	0.999785	339	0.123 (0.054)	0.0246797	0.264752	450	0.074 (0.097)	0.446613	0.999775	450	0.121 (0.054)	0.0249888	0.262738	0.668674
Q8IWU6	341	-0.009 (0.06)	0.883643	0.965316	206	-0.063 (0.067)	0.352792	0.717441	135	-0.063 (0.067)	0.352792	0.964149	127	0.146 (0.11)	0.185587	0.944335	70	0.146 (0.11)	0.185587	0.664417	144	0.146 (0.11)	0.185587	0.845217	137	0.007 (0.125)	0.958531	0.998398	186	0.007 (0.125)	0.958531	0.988443	90	0.007 (0.125)	0.958531	0.999785	251	0.007 (0.125)	0.958531	0.983918	341	0.02 (0.127)	0.87289	0.999775	341	-0.025 (0.069)	0.722226	0.873106	0.754442
Q15256	439	0.095 (0.049)	0.0528804	0.423584	259	0.078 (0.055)	0.151819	0.541684	180	0.132 (0.097)	0.178688	0.954249	156	0.083 (0.095)	0.382219	0.984489	92	0.106 (0.1)	0.291199	0.726931	191	0.097 (0.073)	0.186046	0.845217	172	0.058 (0.08)	0.467707	0.9675	248	0.108 (0.063)	0.0867791	0.650037	104	-0.039 (0.12)	0.747579	0.999785	335	0.127 (0.054)	0.0204384	0.25797	439	-0.037 (0.118)	0.751503	0.999775	439	0.123 (0.054)	0.0231011	0.262738	0.213179
P32971	397	0.003 (0.048)	0.94613	0.981791	227	0.023 (0.059)	0.700722	0.900978	170	-0.025 (0.081)	0.762732	0.976521	141	-0.059 (0.078)	0.454384	0.984489	86	-0.06 (0.091)	0.507196	0.848985	170	0.11 (0.083)	0.186269	0.845217	163	0.119 (0.081)	0.141874	0.95734	221	-0.086 (0.062)	0.165913	0.714296	93	0.047 (0.091)	0.606292	0.999785	304	-0.008 (0.058)	0.894569	0.96009	397	0.05 (0.095)	0.599536	0.999775	397	-0.011 (0.057)	0.846125	0.937498	0.581799
Q14508	450	0.115 (0.048)	0.0172619	0.388612	265	0.12 (0.058)	0.0389471	0.394145	185	0.11 (0.084)	0.191444	0.956704	164	0.161 (0.077)	0.0393078	0.86622	94	0.024 (0.11)	0.827654	0.955959	192	0.101 (0.076)	0.18637	0.845217	181	0.083 (0.075)	0.270033	0.95734	250	0.112 (0.066)	0.0905551	0.65305	111	0.022 (0.088)	0.799993	0.999785	339	0.155 (0.058)	0.00740038	0.242483	450	0.023 (0.087)	0.790204	0.999775	450	0.153 (0.057)	0.00739923	0.229105	0.209885
O75326	450	0.123 (0.048)	0.0103015	0.383253	265	0.127 (0.058)	0.0293034	0.394145	185	0.123 (0.082)	0.136361	0.954249	164	0.133 (0.09)	0.143022	0.92868	94	0.16 (0.091)	0.0830908	0.564464	192	0.097 (0.073)	0.186465	0.845217	181	0.129 (0.081)	0.115862	0.95734	250	0.124 (0.061)	0.0410513	0.633966	111	0.059 (0.104)	0.575626	0.999785	339	0.142 (0.054)	0.00945767	0.242483	450	0.065 (0.105)	0.534777	0.999775	450	0.139 (0.054)	0.00984006	0.229105	0.525994
O60939	441	0.057 (0.048)	0.235143	0.583249	265	0.075 (0.054)	0.170412	0.5655	176	0.019 (0.092)	0.831874	0.982346	161	0.031 (0.084)	0.70747	0.985967	92	0.024 (0.102)	0.813294	0.952659	188	0.096 (0.072)	0.186509	0.845217	180	0.118 (0.08)	0.141226	0.95734	242	-0.002 (0.061)	0.976713	0.994112	110	0.002 (0.093)	0.984857	0.999785	331	0.079 (0.056)	0.160905	0.44659	441	-0.007 (0.095)	0.940948	0.999775	441	0.078 (0.056)	0.160773	0.451914	0.438686
P35556	265	NA	NA	NA	162	0.102 (0.077)	0.186914	0.582869	103	0.102 (0.077)	0.186914	0.956704	95	0.102 (0.077)	0.186914	0.944335	55	0.102 (0.077)	0.186914	0.664417	115	0.102 (0.077)	0.186914	0.845217	107	NA	NA	NA	148	NA	NA	NA	64	NA	NA	NA	201	NA	NA	NA	265	NA	NA	NA	265	NA	NA	NA	NA
Q6IEE7	450	0.019 (0.047)	0.693197	0.886143	265	0.023 (0.055)	0.669762	0.886363	185	0.011 (0.086)	0.895587	0.990671	164	-0.028 (0.084)	0.741843	0.985967	94	-0.052 (0.105)	0.622197	0.897652	192	0.091 (0.069)	0.186973	0.845217	181	0.057 (0.078)	0.462396	0.9675	250	-0.033 (0.061)	0.589146	0.894998	111	0.017 (0.09)	0.849816	0.999785	339	0.021 (0.056)	0.702763	0.861879	450	0.016 (0.091)	0.862372	0.999775	450	0.02 (0.055)	0.722333	0.873106	0.970462
Q9Y5G4	371	0.084 (0.052)	0.110455	0.469126	226	0.053 (0.075)	0.478616	0.789983	145	0.108 (0.076)	0.159518	0.954249	141	0.073 (0.088)	0.410064	0.984489	82	0.074 (0.119)	0.536997	0.860942	148	0.107 (0.081)	0.187065	0.845217	148	0.11 (0.061)	0.0732001	0.95734	208	0.123 (0.061)	0.0457479	0.633966	96	0.013 (0.106)	0.900048	0.999785	275	0.11 (0.061)	0.0732001	0.332801	371	0.011 (0.105)	0.916165	0.999775	371	0.108 (0.061)	0.0785305	0.344244	0.424904
O95428	450	-0.03 (0.048)	0.534755	0.807272	265	-0.035 (0.061)	0.569342	0.832629	185	-0.023 (0.077)	0.769446	0.976521	164	0.031 (0.074)	0.674276	0.985967	94	-0.043 (0.127)	0.734332	0.941742	192	-0.1 (0.075)	0.187076	0.845217	181	0.02 (0.075)	0.791311	0.972952	250	-0.063 (0.062)	0.310502	0.79446	111	0.04 (0.082)	0.623157	0.999785	339	-0.067 (0.059)	0.25746	0.540962	450	0.041 (0.081)	0.611362	0.999775	450	-0.067 (0.059)	0.25773	0.545496	0.278321
P01033	450	0.002 (0.047)	0.966015	0.990904	265	0.005 (0.051)	0.920627	0.980076	185	-0.007 (0.106)	0.946628	0.993712	164	0.071 (0.111)	0.522613	0.984489	94	0.039 (0.064)	0.535776	0.860849	192	-0.12 (0.091)	0.187236	0.845217	181	-0.008 (0.092)	0.928296	0.996985	250	0.012 (0.055)	0.822247	0.955289	111	-0.043 (0.132)	0.747762	0.999785	339	0.006 (0.051)	0.906703	0.966055	450	-0.028 (0.133)	0.832677	0.999775	450	0.006 (0.051)	0.899892	0.96369	0.808183
Q9GZM5	450	0.108 (0.048)	0.0254049	0.388612	265	0.077 (0.058)	0.181264	0.577208	185	0.158 (0.083)	0.0590144	0.92786	164	0.062 (0.08)	0.437997	0.984489	94	0.215 (0.105)	0.0435108	0.499306	192	0.1 (0.076)	0.187706	0.845217	181	0.058 (0.074)	0.438146	0.966182	250	0.125 (0.065)	0.0539496	0.639461	111	-0.093 (0.096)	0.335764	0.999785	339	0.18 (0.055)	0.00130622	0.242483	450	-0.085 (0.097)	0.382112	0.999775	450	0.169 (0.055)	0.0021875	0.229105	0.0223852
Q15819	450	0.054 (0.048)	0.266808	0.609562	265	0.037 (0.059)	0.526241	0.817097	185	0.081 (0.084)	0.330975	0.964149	164	-0.019 (0.084)	0.825757	0.988943	94	0.12 (0.112)	0.287106	0.725201	192	0.097 (0.074)	0.191583	0.845217	181	0.097 (0.079)	0.223362	0.95734	250	0.015 (0.063)	0.810059	0.953588	111	0.044 (0.096)	0.648488	0.999785	339	0.064 (0.058)	0.271845	0.555546	450	0.051 (0.098)	0.599905	0.999775	450	0.058 (0.057)	0.311232	0.588428	0.952602
A6NL88	450	0.062 (0.048)	0.194852	0.541712	265	0.046 (0.055)	0.404417	0.744997	185	0.093 (0.088)	0.290624	0.964149	164	0.045 (0.079)	0.572453	0.985967	94	0.014 (0.111)	0.897908	0.975345	192	0.097 (0.074)	0.19174	0.845217	181	0.061 (0.074)	0.410505	0.95734	250	0.035 (0.064)	0.580324	0.894998	111	-0.032 (0.093)	0.731111	0.999785	339	0.097 (0.056)	0.081694	0.348757	450	-0.034 (0.095)	0.72116	0.999775	450	0.094 (0.055)	0.0885523	0.355147	0.244004
Q9NTU7	450	0.055 (0.048)	0.257366	0.603965	265	0.03 (0.057)	0.594827	0.842945	185	0.1 (0.086)	0.245746	0.964149	164	0.051 (0.085)	0.545661	0.984489	94	-0.016 (0.108)	0.879635	0.974078	192	0.096 (0.073)	0.192181	0.845217	181	0.125 (0.075)	0.0971954	0.95734	250	0.012 (0.065)	0.847848	0.961236	111	0.004 (0.101)	0.970818	0.999785	339	0.076 (0.056)	0.174915	0.468066	450	-0.001 (0.102)	0.991705	0.999775	450	0.071 (0.055)	0.197313	0.486954	0.535769
Q9NPD7	450	0.067 (0.048)	0.160443	0.515802	265	0.091 (0.056)	0.107868	0.491807	185	0.034 (0.085)	0.692957	0.976521	164	0.032 (0.09)	0.725275	0.985967	94	0.072 (0.095)	0.45361	0.82798	192	0.092 (0.071)	0.192431	0.845217	181	0.117 (0.076)	0.127032	0.95734	250	0.013 (0.062)	0.830526	0.956729	111	-0.039 (0.111)	0.726667	0.999785	339	0.097 (0.053)	0.0682385	0.327068	450	-0.042 (0.113)	0.709103	0.999775	450	0.091 (0.053)	0.0851807	0.350681	0.287016
Q13217	450	-0.029 (0.047)	0.535157	0.807272	265	-0.062 (0.065)	0.344071	0.711828	185	0.001 (0.071)	0.992777	0.999941	164	-0.217 (0.082)	0.00879435	0.809223	94	0.051 (0.106)	0.630372	0.89844	192	0.091 (0.069)	0.192738	0.845217	181	-0.074 (0.084)	0.379824	0.95734	250	-0.04 (0.058)	0.494865	0.887727	111	-0.217 (0.092)	0.0203508	0.999785	339	0.036 (0.055)	0.511196	0.742001	450	-0.227 (0.095)	0.0174935	0.999775	450	0.035 (0.054)	0.523697	0.747268	0.0172722
P19634	166	NA	NA	NA	100	-0.136 (0.103)	0.192961	0.591026	66	-0.136 (0.103)	0.192961	0.956704	58	-0.136 (0.103)	0.192961	0.947544	31	-0.136 (0.103)	0.192961	0.666667	77	-0.136 (0.103)	0.192961	0.845217	65	NA	NA	NA	93	NA	NA	NA	39	NA	NA	NA	127	NA	NA	NA	166	NA	NA	NA	166	NA	NA	NA	NA
Q4G0I0	450	0.069 (0.048)	0.151156	0.508	265	0.091 (0.057)	0.111843	0.496666	185	0.04 (0.084)	0.633539	0.976521	164	0.022 (0.088)	0.805862	0.987598	94	0.109 (0.108)	0.317958	0.74367	192	0.09 (0.069)	0.193177	0.845217	181	0.067 (0.077)	0.383982	0.95734	250	0.066 (0.063)	0.295918	0.789942	111	-0.079 (0.109)	0.470876	0.999785	339	0.114 (0.054)	0.0359745	0.282374	450	-0.088 (0.107)	0.412399	0.999775	450	0.108 (0.053)	0.0446264	0.295789	0.101729
O75781	450	0.075 (0.048)	0.120037	0.474018	265	0.066 (0.058)	0.254854	0.653628	185	0.095 (0.085)	0.264757	0.964149	164	0.094 (0.088)	0.285111	0.976823	94	0.016 (0.102)	0.873546	0.973355	192	0.092 (0.071)	0.194168	0.845217	181	0.113 (0.078)	0.151898	0.95734	250	0.056 (0.063)	0.371878	0.832593	111	0.088 (0.108)	0.414051	0.999785	339	0.08 (0.055)	0.145707	0.430888	450	0.086 (0.109)	0.433681	0.999775	450	0.074 (0.054)	0.174153	0.46809	0.921142
Q96S66	397	0.09 (0.051)	0.0774566	0.443741	232	0.048 (0.059)	0.42174	0.755052	165	0.169 (0.092)	0.068385	0.92786	144	0.118 (0.097)	0.223893	0.966033	80	0.034 (0.125)	0.787684	0.947874	173	0.09 (0.069)	0.194186	0.845217	155	0.138 (0.084)	0.101659	0.95734	225	0.059 (0.064)	0.358679	0.824374	98	0 (0.112)	0.997405	0.999785	299	0.109 (0.057)	0.0579221	0.310692	397	0.013 (0.111)	0.90694	0.999775	397	0.11 (0.057)	0.0542118	0.303065	0.433704
P78324	450	0.086 (0.047)	0.0695686	0.443741	265	0.086 (0.056)	0.126271	0.514976	185	0.093 (0.085)	0.276568	0.964149	164	0.035 (0.088)	0.693715	0.985967	94	0.152 (0.091)	0.0966157	0.590204	192	0.094 (0.073)	0.194276	0.845217	181	0.042 (0.077)	0.591575	0.9675	250	0.134 (0.061)	0.0288914	0.613792	111	0.023 (0.106)	0.831156	0.999785	339	0.102 (0.053)	0.0580811	0.310692	450	0.035 (0.108)	0.747348	0.999775	450	0.099 (0.053)	0.0626946	0.320345	0.594591
P48380	247	NA	NA	NA	132	0.099 (0.076)	0.194589	0.594386	115	0.099 (0.076)	0.194589	0.956704	93	0.099 (0.076)	0.194589	0.947544	47	0.099 (0.076)	0.194589	0.666667	107	0.099 (0.076)	0.194589	0.845217	105	NA	NA	NA	131	NA	NA	NA	65	NA	NA	NA	182	NA	NA	NA	247	NA	NA	NA	247	NA	NA	NA	NA
A0A075B6K4	450	-0.107 (0.048)	0.0272076	0.388612	265	-0.094 (0.057)	0.0981258	0.481806	185	-0.137 (0.088)	0.120308	0.954249	164	-0.023 (0.085)	0.791233	0.985967	94	-0.325 (0.109)	0.00357439	0.33493	192	-0.091 (0.07)	0.194612	0.845217	181	-0.147 (0.08)	0.0675315	0.95734	250	-0.076 (0.062)	0.218693	0.743594	111	0.031 (0.099)	0.757571	0.999785	339	-0.153 (0.055)	0.00601609	0.242483	450	0.024 (0.099)	0.810532	0.999775	450	-0.146 (0.055)	0.00789738	0.229105	0.130939
P13647	450	-0.012 (0.047)	0.801629	0.92192	265	0.059 (0.063)	0.347262	0.712667	185	-0.076 (0.072)	0.288615	0.964149	164	0.08 (0.085)	0.348702	0.984489	94	0.011 (0.096)	0.913143	0.979385	192	-0.092 (0.071)	0.194863	0.845217	181	0.081 (0.074)	0.27645	0.95734	250	-0.067 (0.064)	0.293592	0.789942	111	0.113 (0.089)	0.206807	0.999785	339	-0.059 (0.055)	0.291248	0.571992	450	0.115 (0.091)	0.20632	0.999775	450	-0.058 (0.055)	0.291747	0.574772	0.103984
Q9H2X0	450	0.073 (0.047)	0.119426	0.474018	265	0.075 (0.055)	0.175953	0.573492	185	0.08 (0.086)	0.354711	0.964149	164	-0.027 (0.079)	0.729699	0.985967	94	0.25 (0.104)	0.0180755	0.423959	192	0.094 (0.072)	0.194963	0.845217	181	0.093 (0.076)	0.224433	0.95734	250	0.072 (0.062)	0.248574	0.759928	111	-0.057 (0.094)	0.542232	0.999785	339	0.127 (0.055)	0.0209496	0.25797	450	-0.077 (0.094)	0.40862	0.999775	450	0.125 (0.055)	0.0221991	0.258614	0.0627274
A0A0B4J2H0	162	NA	NA	NA	91	-0.116 (0.089)	0.195148	0.594472	71	-0.116 (0.089)	0.195148	0.956704	47	-0.116 (0.089)	0.195148	0.947544	32	-0.116 (0.089)	0.195148	0.666667	83	-0.116 (0.089)	0.195148	0.845217	57	NA	NA	NA	99	NA	NA	NA	27	NA	NA	NA	135	NA	NA	NA	162	NA	NA	NA	162	NA	NA	NA	NA
P52799	450	0.059 (0.048)	0.220161	0.571369	265	0.078 (0.058)	0.178025	0.573492	185	0.035 (0.083)	0.676819	0.976521	164	0.03 (0.085)	0.727354	0.985967	94	0.04 (0.096)	0.678885	0.918746	192	0.096 (0.074)	0.195298	0.845217	181	0.122 (0.078)	0.120281	0.95734	250	0.004 (0.062)	0.952685	0.987764	111	-0.017 (0.103)	0.873131	0.999785	339	0.086 (0.055)	0.11693	0.387709	450	-0.02 (0.105)	0.848632	0.999775	450	0.079 (0.054)	0.140613	0.423746	0.398559
Q13332	450	0.081 (0.048)	0.090221	0.451758	265	0.064 (0.056)	0.258832	0.657058	185	0.118 (0.087)	0.174454	0.954249	164	0.048 (0.082)	0.559403	0.984489	94	0.125 (0.109)	0.253072	0.715909	192	0.092 (0.071)	0.195312	0.845217	181	0.082 (0.08)	0.306578	0.95734	250	0.069 (0.061)	0.260935	0.764677	111	0.028 (0.095)	0.768059	0.999785	339	0.102 (0.056)	0.0679404	0.327068	450	0.031 (0.097)	0.751338	0.999775	450	0.098 (0.055)	0.0766228	0.340893	0.545563
Q7Z5A7	450	0.097 (0.048)	0.0437354	0.408486	265	0.099 (0.055)	0.0759515	0.446957	185	0.1 (0.089)	0.263105	0.964149	164	0.072 (0.078)	0.354634	0.984489	94	0.129 (0.098)	0.193175	0.666667	192	0.104 (0.08)	0.195512	0.845217	181	0.054 (0.076)	0.479853	0.9675	250	0.117 (0.064)	0.0691443	0.650037	111	-0.028 (0.097)	0.769241	0.999785	339	0.142 (0.055)	0.0109011	0.242483	450	-0.029 (0.098)	0.768796	0.999775	450	0.136 (0.055)	0.0132277	0.233675	0.141027
O14908	359	-0.041 (0.055)	0.458354	0.753806	216	0.018 (0.07)	0.800722	0.941226	143	-0.111 (0.089)	0.212721	0.962571	132	-0.047 (0.094)	0.617785	0.985967	78	0.144 (0.128)	0.265634	0.721328	149	-0.108 (0.083)	0.195586	0.845217	141	-0.016 (0.069)	0.811465	0.981652	203	-0.072 (0.07)	0.300302	0.794106	92	-0.084 (0.095)	0.382002	0.999785	267	-0.016 (0.069)	0.811465	0.918081	359	-0.074 (0.094)	0.430952	0.999775	359	-0.023 (0.068)	0.730482	0.876886	0.660871
O95183	170	NA	NA	NA	107	-0.116 (0.089)	0.196275	0.595475	63	-0.116 (0.089)	0.196275	0.956704	59	-0.116 (0.089)	0.196275	0.947544	32	-0.116 (0.089)	0.196275	0.666667	79	-0.116 (0.089)	0.196275	0.845217	65	NA	NA	NA	103	NA	NA	NA	37	NA	NA	NA	133	NA	NA	NA	170	NA	NA	NA	170	NA	NA	NA	NA
Q9UF33	450	0.043 (0.048)	0.363227	0.689731	265	0.01 (0.058)	0.859635	0.962112	185	0.095 (0.081)	0.239607	0.964149	164	0.011 (0.08)	0.893051	0.999769	94	0.001 (0.103)	0.995779	0.999663	192	0.097 (0.075)	0.196663	0.845217	181	0.038 (0.078)	0.630511	0.967752	250	0.036 (0.062)	0.568063	0.894005	111	-0.002 (0.095)	0.981557	0.999785	339	0.066 (0.056)	0.233918	0.520622	450	-0.005 (0.096)	0.958861	0.999775	450	0.059 (0.055)	0.283101	0.567939	0.564465
Q9Y274	450	0.055 (0.048)	0.251712	0.600979	265	0.061 (0.059)	0.301783	0.684108	185	0.045 (0.079)	0.567186	0.968703	164	0.053 (0.085)	0.533439	0.984489	94	-0.01 (0.106)	0.923834	0.980959	192	0.092 (0.071)	0.196955	0.845217	181	0.005 (0.081)	0.949492	0.997744	250	0.072 (0.061)	0.234795	0.754655	111	0.032 (0.09)	0.725075	0.999785	339	0.067 (0.057)	0.237996	0.52414	450	0.025 (0.09)	0.780849	0.999775	450	0.066 (0.056)	0.238455	0.528642	0.697649
Q7Z7M8	449	-0.055 (0.049)	0.267649	0.609905	264	-0.074 (0.056)	0.188152	0.585101	185	-0.017 (0.095)	0.854015	0.98867	163	-0.258 (0.089)	0.00405398	0.793433	94	-0.022 (0.103)	0.835784	0.957237	192	0.094 (0.073)	0.19718	0.845217	180	-0.116 (0.077)	0.132646	0.95734	250	-0.007 (0.065)	0.915333	0.98199	110	-0.252 (0.104)	0.0164658	0.999785	339	-0.004 (0.056)	0.942671	0.979686	449	-0.26 (0.105)	0.0135271	0.999775	449	-0.002 (0.055)	0.970892	0.98699	0.0272204
P60981	431	0.046 (0.05)	0.356833	0.683438	258	0.036 (0.059)	0.538314	0.824648	173	0.067 (0.093)	0.473886	0.967558	157	0 (0.086)	0.997881	0.999769	90	-0.007 (0.107)	0.949431	0.986766	184	0.102 (0.079)	0.197191	0.845217	172	0.027 (0.086)	0.754886	0.967752	241	0.05 (0.063)	0.422748	0.854718	106	-0.08 (0.098)	0.416687	0.999785	325	0.091 (0.059)	0.123911	0.391943	431	-0.048 (0.096)	0.615441	0.999775	431	0.081 (0.058)	0.163983	0.456258	0.244484
Q6PCB0	450	0.038 (0.047)	0.426824	0.725487	265	-0.016 (0.057)	0.784835	0.936698	185	0.117 (0.082)	0.155897	0.954249	164	-0.037 (0.082)	0.651164	0.985967	94	0.064 (0.113)	0.571664	0.875147	192	0.09 (0.069)	0.197899	0.845217	181	-0.104 (0.081)	0.198387	0.95734	250	0.076 (0.062)	0.219784	0.743594	111	-0.056 (0.09)	0.532834	0.999785	339	0.066 (0.056)	0.244267	0.52725	450	-0.047 (0.092)	0.611322	0.999775	450	0.07 (0.056)	0.214583	0.502401	0.281147
Q96GD0	449	-0.005 (0.048)	0.914868	0.975515	264	-0.077 (0.059)	0.190456	0.58818	185	0.09 (0.078)	0.253974	0.964149	164	-0.016 (0.084)	0.849922	0.994716	93	-0.217 (0.114)	0.0615633	0.543647	192	0.093 (0.072)	0.198024	0.845217	181	-0.091 (0.069)	0.189006	0.95734	249	0.069 (0.068)	0.315864	0.79446	111	0.034 (0.1)	0.73229	0.999785	338	-0.015 (0.057)	0.799298	0.913546	449	0.028 (0.102)	0.784251	0.999775	449	-0.015 (0.057)	0.790924	0.90695	0.712942
P01714	450	-0.095 (0.048)	0.0469325	0.414781	265	-0.136 (0.06)	0.0241235	0.394145	185	-0.05 (0.078)	0.523853	0.968703	164	-0.016 (0.09)	0.856273	0.997234	94	-0.225 (0.102)	0.0305167	0.476834	192	-0.087 (0.067)	0.198128	0.845217	181	-0.158 (0.074)	0.0356538	0.95734	250	-0.041 (0.063)	0.518512	0.892785	111	-0.005 (0.103)	0.959809	0.999785	339	-0.121 (0.054)	0.0258837	0.264752	450	-0.002 (0.104)	0.987	0.999775	450	-0.12 (0.054)	0.0256288	0.262738	0.312052
P07602	450	0.113 (0.048)	0.0185392	0.388612	265	0.124 (0.058)	0.034492	0.394145	185	0.104 (0.082)	0.206033	0.962571	164	0.147 (0.088)	0.0992046	0.892116	94	0.094 (0.093)	0.311799	0.74109	192	0.095 (0.074)	0.198301	0.845217	181	0.12 (0.081)	0.138594	0.95734	250	0.111 (0.061)	0.072831	0.650037	111	0.057 (0.105)	0.588801	0.999785	339	0.129 (0.054)	0.0174486	0.256474	450	0.061 (0.105)	0.560997	0.999775	450	0.126 (0.054)	0.018548	0.253084	0.578574
P07998	450	0.086 (0.047)	0.070364	0.443741	265	0.076 (0.058)	0.191671	0.589289	185	0.102 (0.079)	0.202713	0.962026	164	0.087 (0.083)	0.294496	0.976823	94	0.068 (0.112)	0.54474	0.865335	192	0.088 (0.068)	0.198877	0.845217	181	0.068 (0.078)	0.383542	0.95734	250	0.071 (0.06)	0.24055	0.757901	111	0.019 (0.101)	0.848165	0.999785	339	0.105 (0.054)	0.052794	0.307038	450	0.03 (0.102)	0.770663	0.999775	450	0.101 (0.053)	0.0587386	0.309248	0.536368
P07478	450	-0.109 (0.047)	0.0215654	0.388612	265	-0.04 (0.058)	0.49187	0.796886	185	-0.206 (0.079)	0.00932517	0.92786	164	-0.144 (0.083)	0.0834682	0.889361	94	-0.057 (0.109)	0.599984	0.890644	192	-0.089 (0.069)	0.199181	0.845217	181	-0.096 (0.076)	0.204374	0.95734	250	-0.106 (0.064)	0.097719	0.658005	111	-0.093 (0.088)	0.292141	0.999785	339	-0.112 (0.056)	0.0458707	0.305888	450	-0.104 (0.089)	0.239874	0.999775	450	-0.11 (0.056)	0.0480212	0.297609	0.95535
O75752	450	0.047 (0.048)	0.326671	0.655534	265	0.112 (0.062)	0.074344	0.446957	185	-0.014 (0.076)	0.851995	0.987668	164	-0.032 (0.09)	0.717156	0.985967	94	0.107 (0.11)	0.33158	0.753225	192	0.087 (0.067)	0.199323	0.845217	181	0.062 (0.084)	0.462013	0.9675	250	0.014 (0.06)	0.815977	0.953708	111	-0.055 (0.099)	0.581463	0.999785	339	0.079 (0.055)	0.150563	0.437153	450	-0.046 (0.1)	0.645229	0.999775	450	0.074 (0.054)	0.173668	0.46809	0.290154
P11021	450	0.107 (0.048)	0.0271837	0.388612	265	0.11 (0.059)	0.0623837	0.435137	185	0.104 (0.081)	0.200209	0.958085	164	0.127 (0.084)	0.132253	0.92868	94	0.12 (0.112)	0.284673	0.723353	192	0.09 (0.07)	0.199347	0.845217	181	0.137 (0.076)	0.071263	0.95734	250	0.059 (0.064)	0.359057	0.824374	111	0.122 (0.089)	0.174934	0.999785	339	0.106 (0.057)	0.0657012	0.323687	450	0.114 (0.09)	0.207371	0.999775	450	0.104 (0.056)	0.0659876	0.326862	0.925049
Q9BXP8	450	0.079 (0.048)	0.0966227	0.456646	265	0.055 (0.058)	0.339951	0.708707	185	0.114 (0.081)	0.161647	0.954249	164	0.076 (0.09)	0.39802	0.984489	94	0.082 (0.096)	0.398154	0.800949	192	0.094 (0.073)	0.19936	0.845217	181	0.094 (0.077)	0.224239	0.95734	250	0.066 (0.063)	0.291921	0.789942	111	0.07 (0.098)	0.477441	0.999785	339	0.087 (0.056)	0.117381	0.387742	450	0.05 (0.096)	0.604534	0.999775	450	0.09 (0.055)	0.104066	0.372586	0.715768
O75083	450	-0.069 (0.05)	0.166142	0.516164	265	-0.123 (0.06)	0.0429561	0.394145	185	0.009 (0.086)	0.918432	0.9929	164	-0.026 (0.095)	0.785881	0.985967	94	-0.126 (0.107)	0.243348	0.702983	192	-0.097 (0.075)	0.19957	0.845217	181	-0.049 (0.082)	0.553957	0.9675	250	-0.09 (0.064)	0.165144	0.714296	111	-0.06 (0.106)	0.573796	0.999785	339	-0.077 (0.058)	0.18611	0.472902	450	-0.023 (0.102)	0.822216	0.999775	450	-0.085 (0.057)	0.137548	0.41703	0.589452
P06213	374	0.045 (0.052)	0.382641	0.703619	224	0.081 (0.065)	0.218304	0.619151	150	0.001 (0.084)	0.994095	0.999941	134	-0.054 (0.086)	0.533598	0.984489	74	0.14 (0.112)	0.218834	0.687674	166	0.104 (0.081)	0.200428	0.845217	148	0.085 (0.065)	0.19321	0.95734	211	0.095 (0.067)	0.15796	0.712245	90	-0.041 (0.079)	0.602748	0.999785	284	0.085 (0.065)	0.19321	0.481484	374	-0.047 (0.09)	0.602239	0.999775	374	0.087 (0.063)	0.166584	0.460472	0.223685
Q10588	438	0.041 (0.048)	0.391117	0.705954	258	0.015 (0.058)	0.789431	0.939413	180	0.08 (0.082)	0.330781	0.964149	160	-0.049 (0.085)	0.563453	0.984489	91	0.098 (0.108)	0.367584	0.775957	187	0.088 (0.069)	0.200822	0.845217	177	0.227 (0.079)	0.00474934	0.95734	242	-0.067 (0.06)	0.270327	0.769364	109	0.04 (0.085)	0.637979	0.999785	329	0.042 (0.058)	0.470548	0.717212	438	0.041 (0.089)	0.649363	0.999775	438	0.041 (0.057)	0.47334	0.711724	0.999687
P51693	450	0.106 (0.048)	0.0287146	0.388612	265	0.108 (0.057)	0.0598955	0.42727	185	0.109 (0.087)	0.210038	0.962571	164	0.084 (0.086)	0.330659	0.978879	94	0.17 (0.1)	0.0942831	0.584191	192	0.094 (0.073)	0.201054	0.845217	181	0.096 (0.084)	0.253812	0.95734	250	0.105 (0.063)	0.0968405	0.657016	111	0.05 (0.1)	0.621675	0.999785	339	0.129 (0.056)	0.0207695	0.25797	450	0.047 (0.102)	0.642894	0.999775	450	0.123 (0.055)	0.0252966	0.262738	0.510318
P18509	423	0.016 (0.049)	0.749915	0.903959	251	0.049 (0.059)	0.404607	0.744997	172	-0.032 (0.087)	0.712784	0.976521	158	-0.011 (0.086)	0.900475	0.999769	87	-0.105 (0.106)	0.327428	0.752589	178	0.095 (0.074)	0.201153	0.845217	169	0.016 (0.077)	0.834016	0.982642	235	0.029 (0.066)	0.663262	0.915168	107	-0.103 (0.092)	0.266642	0.999785	316	0.072 (0.058)	0.218406	0.509951	423	-0.122 (0.092)	0.18383	0.999775	423	0.07 (0.058)	0.226655	0.515292	0.0765222
O00299	450	-0.023 (0.047)	0.629857	0.862957	265	-0.055 (0.056)	0.326386	0.69931	185	0.027 (0.082)	0.743143	0.976521	164	0.045 (0.1)	0.653052	0.985967	94	0.007 (0.09)	0.937402	0.982934	192	-0.085 (0.066)	0.201209	0.845217	181	-0.033 (0.072)	0.648926	0.967752	250	-0.028 (0.064)	0.662334	0.915168	111	-0.008 (0.113)	0.941493	0.999785	339	-0.028 (0.052)	0.59558	0.796346	450	-0.006 (0.113)	0.955685	0.999775	450	-0.026 (0.052)	0.614071	0.809138	0.872225
P04732	450	0.115 (0.049)	0.019013	0.388612	265	0.099 (0.061)	0.109116	0.493636	185	0.14 (0.08)	0.0808181	0.92786	164	0.162 (0.089)	0.0711595	0.889361	94	0.098 (0.106)	0.356976	0.766951	192	0.09 (0.071)	0.201403	0.845217	181	0.176 (0.082)	0.0339238	0.95734	250	0.069 (0.061)	0.264539	0.765871	111	0.145 (0.106)	0.174914	0.999785	339	0.114 (0.056)	0.0413715	0.296572	450	0.151 (0.105)	0.152533	0.999775	450	0.106 (0.055)	0.0524708	0.300139	0.704841
A3EZ82	450	-0.073 (0.047)	0.121749	0.476791	265	-0.062 (0.064)	0.335533	0.708707	185	-0.082 (0.07)	0.248674	0.964149	164	-0.118 (0.086)	0.168582	0.92868	94	0.033 (0.083)	0.695376	0.928511	192	-0.104 (0.081)	0.201768	0.845217	181	-0.167 (0.078)	0.0338727	0.95734	250	-0.029 (0.06)	0.632518	0.907135	111	-0.147 (0.106)	0.170821	0.999785	339	-0.052 (0.053)	0.324643	0.600758	450	-0.164 (0.107)	0.126115	0.999775	450	-0.052 (0.052)	0.326321	0.600441	0.344858
P10645	450	0.053 (0.048)	0.273794	0.617454	265	0.059 (0.059)	0.318144	0.690906	185	0.052 (0.083)	0.532202	0.968703	164	0.047 (0.089)	0.601165	0.985967	94	-0.014 (0.108)	0.897243	0.975345	192	0.088 (0.069)	0.201792	0.845217	181	0.08 (0.078)	0.310724	0.95734	250	0.043 (0.063)	0.495286	0.887727	111	0.008 (0.106)	0.940014	0.999785	339	0.073 (0.055)	0.185783	0.472902	450	0.006 (0.108)	0.952395	0.999775	450	0.065 (0.054)	0.232942	0.521859	0.628393
Q5VUB5	450	0.052 (0.047)	0.269895	0.612247	265	0.059 (0.057)	0.296525	0.682223	185	0.042 (0.082)	0.604491	0.972958	164	0.007 (0.075)	0.923269	0.999769	94	0.07 (0.104)	0.503699	0.847559	192	0.099 (0.078)	0.201802	0.845217	181	0.071 (0.072)	0.324124	0.95734	250	0 (0.065)	0.994453	0.999186	111	0.009 (0.089)	0.920186	0.999785	339	0.067 (0.056)	0.232537	0.520195	450	0.019 (0.09)	0.836296	0.999775	450	0.065 (0.056)	0.243516	0.532641	0.66155
P60709	450	0.007 (0.049)	0.878562	0.961371	265	0.033 (0.057)	0.557699	0.829647	185	-0.042 (0.089)	0.638207	0.976521	164	-0.029 (0.114)	0.801074	0.986622	94	0.117 (0.075)	0.121713	0.616258	192	-0.101 (0.079)	0.202753	0.845217	181	0.051 (0.069)	0.459512	0.9675	250	-0.071 (0.072)	0.328558	0.795661	111	0.044 (0.119)	0.713558	0.999785	339	0 (0.054)	0.999896	0.999896	450	0.072 (0.119)	0.544781	0.999775	450	-0.005 (0.054)	0.927214	0.975962	0.552815
P27918	450	-0.043 (0.048)	0.373661	0.695563	265	-0.11 (0.056)	0.0500105	0.405342	185	0.073 (0.09)	0.419719	0.964149	164	-0.156 (0.09)	0.0873282	0.892116	94	-0.135 (0.098)	0.173114	0.648546	192	0.09 (0.07)	0.203167	0.845217	181	-0.006 (0.075)	0.936111	0.996985	250	-0.038 (0.066)	0.56061	0.892785	111	-0.033 (0.109)	0.765738	0.999785	339	-0.048 (0.054)	0.380056	0.64354	450	-0.031 (0.11)	0.77599	0.999775	450	-0.046 (0.054)	0.392189	0.646618	0.904705
Q86UN2	450	0.071 (0.049)	0.144145	0.498493	265	0.066 (0.059)	0.25993	0.657825	185	0.083 (0.084)	0.326743	0.964149	164	0.081 (0.092)	0.380755	0.984489	94	0.028 (0.095)	0.77296	0.943011	192	0.093 (0.073)	0.203303	0.845217	181	0.088 (0.082)	0.284802	0.95734	250	0.071 (0.061)	0.242389	0.757901	111	0.012 (0.109)	0.912643	0.999785	339	0.087 (0.055)	0.112365	0.383107	450	0.007 (0.109)	0.950038	0.999775	450	0.086 (0.054)	0.109594	0.379116	0.509317
Q9NT99	450	0.106 (0.048)	0.0282684	0.388612	265	0.13 (0.058)	0.0262923	0.394145	185	0.078 (0.084)	0.354008	0.964149	164	0.099 (0.092)	0.285909	0.976823	94	0.144 (0.09)	0.114494	0.60143	192	0.093 (0.073)	0.203364	0.845217	181	0.082 (0.084)	0.330141	0.95734	250	0.108 (0.061)	0.0772248	0.650037	111	0.068 (0.102)	0.50584	0.999785	339	0.121 (0.055)	0.0286945	0.264752	450	0.07 (0.103)	0.496383	0.999775	450	0.116 (0.054)	0.0334399	0.281852	0.694863
P04066	450	0.077 (0.047)	0.102091	0.463376	265	0.055 (0.057)	0.337218	0.708707	185	0.11 (0.08)	0.16781	0.954249	164	0.1 (0.084)	0.23786	0.973987	94	0.018 (0.107)	0.867335	0.97223	192	0.086 (0.067)	0.203541	0.845217	181	0.059 (0.073)	0.418877	0.962312	250	0.057 (0.063)	0.367375	0.828032	111	-0.041 (0.1)	0.685092	0.999785	339	0.108 (0.053)	0.0426068	0.2981	450	-0.043 (0.102)	0.676615	0.999775	450	0.109 (0.053)	0.0396867	0.283284	0.186888
Q15223	450	0.09 (0.047)	0.0577722	0.427907	265	0.08 (0.058)	0.170209	0.5655	185	0.108 (0.081)	0.180633	0.954249	164	0.114 (0.08)	0.155918	0.92868	94	0.035 (0.109)	0.749536	0.943011	192	0.092 (0.072)	0.203891	0.845217	181	0.098 (0.078)	0.207081	0.95734	250	0.097 (0.062)	0.11914	0.68201	111	0.048 (0.098)	0.623602	0.999785	339	0.107 (0.054)	0.0503366	0.305888	450	0.047 (0.099)	0.638332	0.999775	450	0.103 (0.054)	0.0570508	0.306668	0.617153
P43234	450	0.146 (0.047)	0.0021719	0.370159	265	0.15 (0.058)	0.00971378	0.394145	185	0.146 (0.081)	0.0713866	0.92786	164	0.144 (0.083)	0.0843397	0.889361	94	0.237 (0.095)	0.0147551	0.392706	192	0.093 (0.073)	0.20395	0.845217	181	0.143 (0.076)	0.0608364	0.95734	250	0.137 (0.063)	0.0302576	0.618672	111	0.09 (0.096)	0.346857	0.999785	339	0.163 (0.055)	0.00311654	0.242483	450	0.088 (0.096)	0.361505	0.999775	450	0.165 (0.054)	0.00244156	0.229105	0.477999
P02671	450	-0.022 (0.048)	0.643077	0.86716	265	-0.063 (0.058)	0.273654	0.668949	185	0.038 (0.084)	0.646768	0.976521	164	-0.065 (0.095)	0.491056	0.984489	94	-0.127 (0.085)	0.140619	0.634137	192	0.095 (0.075)	0.204119	0.845217	181	0.103 (0.079)	0.196057	0.95734	250	-0.097 (0.062)	0.116808	0.679428	111	0.045 (0.103)	0.664795	0.999785	339	-0.048 (0.055)	0.385782	0.648003	450	0.061 (0.1)	0.540266	0.999775	450	-0.046 (0.054)	0.394009	0.646899	0.340245
Q8TDW7	413	-0.056 (0.049)	0.253714	0.601207	252	-0.076 (0.059)	0.195529	0.594823	161	-0.024 (0.085)	0.773248	0.977919	151	-0.015 (0.093)	0.870799	0.999769	87	-0.043 (0.096)	0.656584	0.912915	175	-0.093 (0.073)	0.204628	0.845217	164	-0.204 (0.077)	0.00896404	0.95734	232	0.045 (0.063)	0.472758	0.874755	102	-0.086 (0.106)	0.41928	0.999785	311	-0.048 (0.055)	0.385658	0.648003	413	-0.089 (0.116)	0.444031	0.999775	413	-0.048 (0.054)	0.378631	0.634392	0.746286
O14525	450	0.048 (0.047)	0.315447	0.64807	265	0.041 (0.055)	0.461657	0.780113	185	0.061 (0.087)	0.48248	0.967558	164	0.004 (0.083)	0.956911	0.999769	94	0.05 (0.1)	0.620289	0.897652	192	0.092 (0.072)	0.204642	0.845217	181	0.145 (0.074)	0.0515421	0.95734	250	-0.01 (0.064)	0.874852	0.967523	111	-0.005 (0.091)	0.955567	0.999785	339	0.074 (0.056)	0.18547	0.472902	450	-0.015 (0.093)	0.869792	0.999775	450	0.07 (0.055)	0.206092	0.491467	0.43041
P52848	450	-0.02 (0.048)	0.672035	0.878363	265	-0.106 (0.059)	0.0755713	0.446957	185	0.09 (0.081)	0.269101	0.964149	164	-0.103 (0.085)	0.226322	0.966033	94	-0.09 (0.103)	0.389102	0.792167	192	0.093 (0.073)	0.205618	0.845217	181	-0.047 (0.077)	0.543741	0.9675	250	0.016 (0.064)	0.808873	0.953588	111	0.002 (0.096)	0.982481	0.999785	339	-0.037 (0.057)	0.518998	0.746987	450	0.01 (0.097)	0.920338	0.999775	450	-0.031 (0.056)	0.582856	0.787931	0.717264
P10253	450	0.106 (0.047)	0.0255192	0.388612	265	0.05 (0.059)	0.398744	0.740865	185	0.184 (0.078)	0.0201858	0.92786	164	0.12 (0.076)	0.117527	0.911624	94	0.135 (0.113)	0.234793	0.700805	192	0.096 (0.076)	0.20623	0.845217	181	0.053 (0.073)	0.47285	0.9675	250	0.171 (0.066)	0.00990817	0.55951	111	0.03 (0.087)	0.731436	0.999785	339	0.145 (0.058)	0.0123653	0.246304	450	0.027 (0.088)	0.755183	0.999775	450	0.142 (0.057)	0.012997	0.233675	0.274237
P19021	450	0.059 (0.049)	0.222678	0.573466	265	0.083 (0.058)	0.152442	0.541684	185	0.03 (0.087)	0.732412	0.976521	164	0.018 (0.085)	0.829728	0.988943	94	0.074 (0.108)	0.497723	0.841922	192	0.094 (0.074)	0.206239	0.845217	181	0.048 (0.081)	0.556593	0.9675	250	0.043 (0.063)	0.496837	0.887727	111	-0.06 (0.097)	0.542479	0.999785	339	0.106 (0.057)	0.0610516	0.31341	450	-0.062 (0.098)	0.527844	0.999775	450	0.098 (0.056)	0.0791768	0.344347	0.154689
Q9BTY2	450	0.056 (0.047)	0.231382	0.579044	265	0.047 (0.059)	0.425607	0.757203	185	0.069 (0.077)	0.375222	0.964149	164	0.063 (0.088)	0.473856	0.984489	94	-0.021 (0.113)	0.855319	0.966489	192	0.082 (0.064)	0.206351	0.845217	181	0.02 (0.073)	0.784552	0.971549	250	0.025 (0.065)	0.701187	0.92773	111	-0.126 (0.109)	0.252658	0.999785	339	0.094 (0.052)	0.0738544	0.332801	450	-0.114 (0.111)	0.30794	0.999775	450	0.094 (0.052)	0.0721315	0.336957	0.0921909
P24821	450	-0.109 (0.047)	0.0217164	0.388612	265	-0.147 (0.055)	0.00799866	0.394145	185	-0.044 (0.085)	0.605111	0.972958	164	-0.223 (0.098)	0.0236947	0.86622	94	-0.054 (0.079)	0.495049	0.84104	192	-0.095 (0.075)	0.207184	0.845217	181	-0.105 (0.08)	0.193997	0.95734	250	-0.152 (0.058)	0.00952674	0.55951	111	-0.164 (0.113)	0.148736	0.999785	339	-0.1 (0.052)	0.0573353	0.310692	450	-0.138 (0.114)	0.227575	0.999775	450	-0.103 (0.052)	0.0478845	0.297609	0.779274
P19320	450	0.01 (0.049)	0.843301	0.942768	265	-0.039 (0.061)	0.523058	0.813848	185	0.074 (0.083)	0.373998	0.964149	164	-0.09 (0.094)	0.340237	0.984489	94	-0.008 (0.103)	0.940066	0.983563	192	0.089 (0.07)	0.207424	0.845217	181	0.072 (0.084)	0.39225	0.95734	250	-0.029 (0.061)	0.637623	0.908686	111	0.038 (0.106)	0.716106	0.999785	339	0.005 (0.056)	0.92418	0.97182	450	0.046 (0.105)	0.66328	0.999775	450	0 (0.055)	0.993587	0.998677	0.698588
P48539	447	0.084 (0.049)	0.0859745	0.448322	265	0.152 (0.057)	0.00793765	0.394145	182	-0.034 (0.089)	0.701256	0.976521	162	0.025 (0.084)	0.768166	0.985967	94	0.17 (0.104)	0.105298	0.591651	191	0.096 (0.076)	0.208007	0.845217	181	0.035 (0.077)	0.649209	0.967752	248	0.105 (0.064)	0.101085	0.663284	109	-0.064 (0.094)	0.501675	0.999785	338	0.14 (0.057)	0.0152553	0.256138	447	-0.042 (0.093)	0.64816	0.999775	447	0.131 (0.056)	0.0210322	0.258614	0.10619
P47972	450	0.066 (0.05)	0.183938	0.529935	265	0.073 (0.059)	0.217628	0.619151	185	0.062 (0.088)	0.482249	0.967558	164	0.036 (0.106)	0.731435	0.985967	94	0.091 (0.105)	0.388609	0.792167	192	0.099 (0.079)	0.208317	0.845217	181	0.037 (0.083)	0.650903	0.967752	250	0.099 (0.064)	0.119075	0.68201	111	-0.048 (0.119)	0.68838	0.999785	339	0.102 (0.057)	0.0779527	0.343533	450	-0.064 (0.117)	0.582765	0.999775	450	0.1 (0.056)	0.0760751	0.340144	0.199503
Q96EU7	413	0.048 (0.05)	0.331572	0.658446	244	0.011 (0.059)	0.85314	0.961145	169	0.105 (0.088)	0.231524	0.964149	153	0.175 (0.097)	0.0729087	0.889361	86	0.191 (0.1)	0.0601426	0.538395	174	-0.089 (0.071)	0.20907	0.845217	167	-0.004 (0.095)	0.969584	0.998398	227	0.084 (0.061)	0.166335	0.714296	107	0.151 (0.102)	0.143455	0.999785	306	0.02 (0.058)	0.727143	0.877991	413	0.159 (0.103)	0.125786	0.999775	413	0.017 (0.057)	0.76829	0.895654	0.228337
P41586	400	0.084 (0.049)	0.0889567	0.451758	242	-0.021 (0.068)	0.755193	0.923976	158	0.187 (0.072)	0.0102032	0.92786	144	0.073 (0.082)	0.375134	0.984489	85	0.069 (0.11)	0.533245	0.858569	171	0.097 (0.077)	0.209341	0.845217	159	0.032 (0.074)	0.662194	0.967752	224	0.126 (0.069)	0.0690244	0.650037	98	0.069 (0.088)	0.437033	0.999785	302	0.102 (0.061)	0.0926634	0.361263	400	0.065 (0.088)	0.457158	0.999775	400	0.093 (0.06)	0.124676	0.398692	0.798532
Q06418	450	0.076 (0.047)	0.107116	0.469112	265	0.142 (0.062)	0.0234028	0.394145	185	0.01 (0.073)	0.886386	0.990671	164	0.048 (0.072)	0.50621	0.984489	94	0.134 (0.119)	0.263809	0.718983	192	0.1 (0.079)	0.210197	0.845217	181	0.058 (0.069)	0.407857	0.95734	250	0.057 (0.068)	0.40601	0.853976	111	0.024 (0.074)	0.745343	0.999785	339	0.114 (0.062)	0.0664329	0.32577	450	0.024 (0.075)	0.745891	0.999775	450	0.112 (0.061)	0.0681168	0.329873	0.361061
Q9GZX3	359	-0.025 (0.052)	0.636838	0.863495	215	-0.125 (0.065)	0.0539989	0.411673	144	0.1 (0.087)	0.251917	0.964149	141	-0.074 (0.089)	0.406024	0.984489	72	-0.24 (0.116)	0.0433761	0.499306	146	0.097 (0.077)	0.210443	0.845217	151	0.034 (0.083)	0.684328	0.967752	192	-0.061 (0.069)	0.383403	0.839947	98	-0.054 (0.095)	0.570035	0.999785	261	-0.016 (0.063)	0.795034	0.9129	359	-0.044 (0.104)	0.674126	0.999775	359	-0.017 (0.061)	0.774026	0.897889	0.82772
Q7L0X0	450	0.067 (0.047)	0.154294	0.510498	265	0.062 (0.057)	0.273513	0.668949	185	0.074 (0.081)	0.361685	0.964149	164	0.017 (0.091)	0.856832	0.997234	94	0.132 (0.122)	0.282789	0.723353	192	0.078 (0.062)	0.210822	0.845217	181	0.097 (0.074)	0.190579	0.95734	250	0.036 (0.062)	0.561513	0.892785	111	-0.012 (0.1)	0.903754	0.999785	339	0.093 (0.054)	0.0844549	0.351058	450	-0.016 (0.101)	0.875315	0.999775	450	0.09 (0.053)	0.091423	0.360373	0.356043
Q86SF2	450	0.102 (0.047)	0.0300099	0.388612	265	0.117 (0.06)	0.0530912	0.408492	185	0.088 (0.075)	0.243278	0.964149	164	0.047 (0.078)	0.545991	0.984489	94	0.319 (0.121)	0.00981455	0.37115	192	0.086 (0.068)	0.210855	0.845217	181	0.062 (0.077)	0.41972	0.962312	250	0.07 (0.062)	0.261677	0.764677	111	0.021 (0.087)	0.806086	0.999785	339	0.143 (0.056)	0.0117349	0.243352	450	0.01 (0.088)	0.913393	0.999775	450	0.141 (0.056)	0.0119247	0.229105	0.205181
Q9UJ37	408	-0.077 (0.05)	0.122052	0.477025	243	-0.052 (0.061)	0.391531	0.733432	165	-0.114 (0.084)	0.179502	0.954249	145	-0.153 (0.09)	0.0922012	0.892116	87	0.073 (0.112)	0.514124	0.853151	176	-0.088 (0.07)	0.210945	0.845217	163	-0.086 (0.084)	0.31146	0.95734	228	-0.069 (0.061)	0.253652	0.762034	100	-0.13 (0.114)	0.258128	0.999785	308	-0.061 (0.056)	0.274992	0.557292	408	-0.137 (0.11)	0.21285	0.999775	408	-0.061 (0.056)	0.274267	0.562141	0.537332
P34059	450	0.128 (0.047)	0.00672789	0.377146	265	0.1 (0.06)	0.0937658	0.476014	185	0.165 (0.076)	0.0326089	0.92786	164	0.152 (0.085)	0.073689	0.889361	94	0.16 (0.093)	0.0905643	0.57709	192	0.091 (0.072)	0.211106	0.845217	181	0.14 (0.077)	0.0717786	0.95734	250	0.126 (0.061)	0.0385525	0.633966	111	0.065 (0.1)	0.518928	0.999785	339	0.144 (0.054)	0.00784453	0.242483	450	0.064 (0.102)	0.530743	0.999775	450	0.146 (0.053)	0.00630289	0.229105	0.471777
P54826	448	0.026 (0.047)	0.585318	0.843842	264	0.048 (0.055)	0.385565	0.732576	184	-0.013 (0.087)	0.882377	0.990671	164	-0.083 (0.086)	0.33478	0.979836	94	0.084 (0.092)	0.364614	0.773046	190	0.093 (0.075)	0.212096	0.845217	181	-0.05 (0.08)	0.530706	0.9675	248	0.074 (0.058)	0.208282	0.739035	111	-0.013 (0.097)	0.893903	0.999785	337	0.036 (0.055)	0.511484	0.742001	448	-0.006 (0.099)	0.947837	0.999775	448	0.036 (0.054)	0.509713	0.736961	0.707225
Q9H0R4	450	0.067 (0.048)	0.158764	0.515802	265	0.019 (0.058)	0.739905	0.913257	185	0.136 (0.081)	0.0939061	0.92786	164	0.035 (0.091)	0.698312	0.985967	94	0.092 (0.1)	0.36065	0.767692	192	0.088 (0.07)	0.212128	0.845217	181	0.101 (0.084)	0.229205	0.95734	250	0.078 (0.059)	0.186263	0.728775	111	0.034 (0.102)	0.743136	0.999785	339	0.082 (0.056)	0.139657	0.418763	450	0.038 (0.104)	0.718637	0.999775	450	0.079 (0.055)	0.151221	0.437189	0.723523
Q8IYJ0	450	0.069 (0.048)	0.153773	0.510496	265	0.085 (0.056)	0.135265	0.530218	185	0.047 (0.089)	0.59999	0.972958	164	0.079 (0.084)	0.34444	0.984489	94	0.008 (0.109)	0.940151	0.983563	192	0.091 (0.073)	0.21232	0.845217	181	0.094 (0.078)	0.230418	0.95734	250	0.047 (0.064)	0.464094	0.868774	111	0.024 (0.1)	0.813446	0.999785	339	0.089 (0.056)	0.111134	0.380196	450	0.026 (0.102)	0.79496	0.999775	450	0.082 (0.055)	0.138574	0.418281	0.632766
Q14315	450	0.02 (0.047)	0.678598	0.880713	265	-0.026 (0.057)	0.640529	0.871291	185	0.09 (0.083)	0.27654	0.964149	164	-0.065 (0.077)	0.397463	0.984489	94	0.068 (0.111)	0.542114	0.864484	192	0.091 (0.073)	0.212361	0.845217	181	-0.004 (0.066)	0.954923	0.998398	250	0.094 (0.071)	0.188146	0.728775	111	-0.055 (0.092)	0.555528	0.999785	339	0.044 (0.056)	0.431257	0.68803	450	-0.048 (0.094)	0.61247	0.999775	450	0.043 (0.055)	0.436342	0.68018	0.406662
Q9H4F8	450	0.076 (0.048)	0.113378	0.471632	265	0.114 (0.059)	0.0547255	0.413231	185	0.028 (0.081)	0.727798	0.976521	164	0.116 (0.086)	0.178357	0.92868	94	0.028 (0.124)	0.82214	0.955959	192	0.111 (0.089)	0.212548	0.845217	181	0.07 (0.072)	0.332404	0.95734	250	0.061 (0.071)	0.389204	0.8423	111	0.131 (0.143)	0.359808	0.999785	339	0.114 (0.065)	0.0791972	0.345009	450	0.111 (0.145)	0.442978	0.999775	450	0.114 (0.064)	0.0748824	0.340144	0.986036
P51512	357	0.003 (0.053)	0.951209	0.983801	209	0.005 (0.064)	0.943465	0.985043	148	-0.002 (0.09)	0.981855	0.999252	138	0.01 (0.09)	0.909837	0.999769	75	-0.115 (0.091)	0.213175	0.681239	144	-0.115 (0.091)	0.213175	0.845217	149	-0.014 (0.063)	0.830818	0.982391	192	-0.074 (0.072)	0.303463	0.79446	94	0.04 (0.098)	0.683937	0.999785	263	-0.014 (0.063)	0.830818	0.926704	357	0.046 (0.099)	0.642152	0.999775	357	-0.014 (0.063)	0.818527	0.920843	0.606331
P25789	299	NA	NA	NA	169	0.102 (0.082)	0.21321	0.618495	130	0.102 (0.082)	0.21321	0.962571	111	0.102 (0.082)	0.21321	0.963299	57	0.102 (0.082)	0.21321	0.681239	131	0.102 (0.082)	0.21321	0.845217	118	NA	NA	NA	168	NA	NA	NA	75	NA	NA	NA	224	NA	NA	NA	299	NA	NA	NA	299	NA	NA	NA	NA
Q16288	450	0.032 (0.048)	0.503399	0.786987	265	0.027 (0.057)	0.634194	0.865722	185	0.042 (0.084)	0.616306	0.976521	164	0.03 (0.088)	0.731578	0.985967	94	-0.068 (0.097)	0.486093	0.839659	192	0.089 (0.071)	0.213327	0.845217	181	0.065 (0.081)	0.421229	0.962312	250	0.011 (0.061)	0.852949	0.96225	111	0.011 (0.1)	0.912953	0.999785	339	0.045 (0.055)	0.410811	0.669728	450	0.002 (0.102)	0.981996	0.999775	450	0.04 (0.054)	0.45704	0.695666	0.742155
Q9NQX5	450	0.025 (0.048)	0.60107	0.850252	265	0.011 (0.058)	0.846097	0.958796	185	0.054 (0.085)	0.525773	0.968703	164	-0.031 (0.083)	0.710495	0.985967	94	-0.005 (0.101)	0.957589	0.990716	192	0.093 (0.074)	0.213625	0.845217	181	0.071 (0.074)	0.338956	0.95734	250	-0.034 (0.066)	0.606798	0.898874	111	-0.053 (0.098)	0.590372	0.999785	339	0.057 (0.056)	0.312219	0.591487	450	-0.055 (0.1)	0.581179	0.999775	450	0.05 (0.055)	0.366766	0.629366	0.357626
P25713	450	0.064 (0.048)	0.178907	0.528425	265	0.088 (0.057)	0.123412	0.51486	185	0.032 (0.084)	0.706446	0.976521	164	0.066 (0.081)	0.42136	0.984489	94	0.006 (0.104)	0.952912	0.987256	192	0.092 (0.074)	0.213713	0.845217	181	0.069 (0.075)	0.358576	0.95734	250	0.051 (0.064)	0.423753	0.854718	111	-0.019 (0.104)	0.852143	0.999785	339	0.09 (0.054)	0.0987749	0.369947	450	-0.013 (0.105)	0.902287	0.999775	450	0.085 (0.054)	0.113665	0.382145	0.401459
Q9C0C4	450	0.014 (0.047)	0.759848	0.905724	265	-0.012 (0.055)	0.826774	0.953078	185	0.064 (0.085)	0.455515	0.964149	164	-0.025 (0.086)	0.767953	0.985967	94	-0.033 (0.089)	0.70898	0.934135	192	0.092 (0.074)	0.214452	0.845217	181	0.012 (0.081)	0.883967	0.98893	250	0.009 (0.061)	0.883901	0.971134	111	0.081 (0.092)	0.382204	0.999785	339	-0.005 (0.055)	0.924513	0.97182	450	0.077 (0.094)	0.417159	0.999775	450	-0.006 (0.055)	0.908604	0.968322	0.447506
O75509	450	0.095 (0.049)	0.0501687	0.42098	265	0.113 (0.056)	0.0471613	0.404165	185	0.07 (0.089)	0.436148	0.964149	164	0.111 (0.081)	0.174545	0.92868	94	0.088 (0.114)	0.441277	0.822764	192	0.091 (0.073)	0.215567	0.845217	181	0.118 (0.076)	0.119192	0.95734	250	0.07 (0.066)	0.284043	0.784657	111	0.064 (0.106)	0.546459	0.999785	339	0.114 (0.055)	0.0409583	0.295829	450	0.054 (0.106)	0.612811	0.999775	450	0.106 (0.054)	0.051717	0.298267	0.659334
P23582	450	0.055 (0.047)	0.247104	0.598163	265	0.123 (0.058)	0.0335852	0.394145	185	-0.034 (0.08)	0.66886	0.976521	164	-0.006 (0.082)	0.944232	0.999769	94	0.108 (0.103)	0.295031	0.727309	192	0.088 (0.071)	0.215624	0.845217	181	0.045 (0.072)	0.535417	0.9675	250	0.033 (0.064)	0.606623	0.898874	111	-0.147 (0.097)	0.132796	0.999785	339	0.118 (0.054)	0.0301522	0.264752	450	-0.155 (0.098)	0.114669	0.999775	450	0.117 (0.054)	0.0294841	0.27084	0.0151748
P55268	450	0.061 (0.047)	0.200592	0.54649	265	0.098 (0.057)	0.0888107	0.463513	185	0.009 (0.081)	0.915684	0.992803	164	-0.013 (0.095)	0.889305	0.999769	94	0.161 (0.14)	0.254605	0.716874	192	0.073 (0.059)	0.216717	0.845217	181	0.008 (0.096)	0.932329	0.996985	250	0.041 (0.057)	0.471148	0.874422	111	0.048 (0.104)	0.646318	0.999785	339	0.065 (0.054)	0.222923	0.513946	450	0.061 (0.106)	0.564792	0.999775	450	0.061 (0.053)	0.252223	0.539629	0.999419
Q13634	432	0.068 (0.047)	0.145294	0.49924	255	0.083 (0.056)	0.140223	0.532925	177	0.047 (0.082)	0.56817	0.968703	155	0.062 (0.078)	0.430352	0.984489	90	0.028 (0.09)	0.758085	0.943011	187	0.096 (0.077)	0.217037	0.845217	173	0.064 (0.074)	0.387719	0.95734	241	0.041 (0.061)	0.50466	0.887891	103	-0.022 (0.099)	0.825152	0.999785	329	0.088 (0.053)	0.0980731	0.368237	432	-0.028 (0.104)	0.790594	0.999775	432	0.092 (0.052)	0.077967	0.343755	0.301797
Q86TY3	450	0.104 (0.048)	0.0290981	0.388612	265	0.12 (0.058)	0.0380136	0.394145	185	0.091 (0.083)	0.275731	0.964149	164	0.075 (0.081)	0.361258	0.984489	94	0.178 (0.096)	0.067683	0.561661	192	0.093 (0.076)	0.217854	0.845217	181	0.085 (0.082)	0.299464	0.95734	250	0.092 (0.06)	0.128431	0.694017	111	-0.011 (0.09)	0.90006	0.999785	339	0.157 (0.056)	0.00572365	0.242483	450	-0.024 (0.09)	0.785556	0.999775	450	0.154 (0.056)	0.00609537	0.229105	0.0901767
P14415	450	0.078 (0.047)	0.100013	0.463376	265	0.089 (0.058)	0.124971	0.51486	185	0.064 (0.079)	0.42489	0.964149	164	0.115 (0.091)	0.20742	0.956011	94	0.021 (0.097)	0.830027	0.955959	192	0.083 (0.067)	0.218174	0.845217	181	0.074 (0.082)	0.364015	0.95734	250	0.082 (0.059)	0.161182	0.714296	111	0.03 (0.099)	0.766063	0.999785	339	0.093 (0.054)	0.0845276	0.351058	450	0.026 (0.101)	0.79391	0.999775	450	0.092 (0.053)	0.0851788	0.350681	0.564427
P78536	450	0.099 (0.047)	0.0358615	0.390563	265	0.066 (0.058)	0.252717	0.651131	185	0.149 (0.079)	0.0613867	0.92786	164	0.09 (0.086)	0.298161	0.976823	94	0.139 (0.097)	0.153251	0.635382	192	0.085 (0.069)	0.219006	0.845217	181	0.079 (0.079)	0.322065	0.95734	250	0.147 (0.059)	0.0129749	0.55951	111	0.075 (0.09)	0.40321	0.999785	339	0.107 (0.055)	0.0524304	0.307038	450	0.075 (0.091)	0.414553	0.999775	450	0.108 (0.055)	0.0505104	0.298027	0.757597
P31946	450	-0.004 (0.05)	0.940846	0.980597	265	-0.009 (0.062)	0.882972	0.970532	185	0.003 (0.084)	0.969838	0.996571	164	0.08 (0.095)	0.40213	0.984489	94	0.071 (0.138)	0.606671	0.893587	192	-0.1 (0.081)	0.219386	0.845217	181	0.058 (0.073)	0.428246	0.963167	250	-0.09 (0.072)	0.212749	0.740479	111	0.139 (0.107)	0.19632	0.999785	339	-0.052 (0.064)	0.41448	0.672446	450	0.156 (0.109)	0.15114	0.999775	450	-0.056 (0.062)	0.371267	0.629366	0.0893966
Q9H1B5	374	-0.006 (0.053)	0.903716	0.972008	224	-0.043 (0.062)	0.488029	0.793516	150	0.051 (0.095)	0.590622	0.972788	137	-0.142 (0.09)	0.116065	0.909591	71	0.023 (0.139)	0.870685	0.972583	166	0.094 (0.076)	0.219949	0.845217	157	0.04 (0.085)	0.640439	0.967752	206	-0.004 (0.071)	0.951162	0.987764	94	-0.111 (0.098)	0.26111	0.999785	280	0.029 (0.063)	0.645472	0.82737	374	-0.114 (0.102)	0.264626	0.999775	374	0.032 (0.062)	0.610344	0.807586	0.222792
Q96PQ0	450	0.1 (0.048)	0.0364918	0.390563	265	0.133 (0.055)	0.0156175	0.394145	185	0.044 (0.089)	0.618983	0.976521	164	0.083 (0.076)	0.281522	0.976823	94	0.16 (0.108)	0.13997	0.634137	192	0.094 (0.076)	0.220011	0.845217	181	0.09 (0.074)	0.227133	0.95734	250	0.078 (0.065)	0.226652	0.747468	111	-0.003 (0.099)	0.978277	0.999785	339	0.137 (0.055)	0.012767	0.249762	450	-0.01 (0.1)	0.923256	0.999775	450	0.133 (0.054)	0.0149051	0.243715	0.213548
P16442	205	NA	NA	NA	129	0.103 (0.084)	0.220075	0.61981	76	0.103 (0.084)	0.220075	0.964149	72	0.103 (0.084)	0.220075	0.966033	44	0.103 (0.084)	0.220075	0.687674	89	0.103 (0.084)	0.220075	0.845217	76	NA	NA	NA	121	NA	NA	NA	51	NA	NA	NA	154	NA	NA	NA	205	NA	NA	NA	205	NA	NA	NA	NA
Q15303	450	0.114 (0.047)	0.0164171	0.388612	265	0.081 (0.057)	0.154761	0.545685	185	0.167 (0.082)	0.0428002	0.92786	164	0.169 (0.08)	0.0363202	0.86622	94	0.059 (0.098)	0.549378	0.866805	192	0.092 (0.075)	0.220378	0.845217	181	0.122 (0.075)	0.107193	0.95734	250	0.125 (0.063)	0.0487666	0.633966	111	0.158 (0.096)	0.100379	0.999785	339	0.105 (0.055)	0.0567163	0.310692	450	0.157 (0.098)	0.110189	0.999775	450	0.101 (0.054)	0.0622304	0.320345	0.616256
P24387	438	0.065 (0.048)	0.175251	0.525804	255	0.015 (0.058)	0.796941	0.940617	183	0.148 (0.082)	0.0738767	0.92786	162	0.11 (0.094)	0.243393	0.97537	92	-0.078 (0.131)	0.555944	0.868372	184	0.074 (0.06)	0.220468	0.845217	177	0.012 (0.08)	0.883499	0.98893	242	0.099 (0.059)	0.095128	0.656119	110	-0.006 (0.119)	0.957828	0.999785	328	0.077 (0.052)	0.142556	0.424298	438	-0.012 (0.12)	0.920551	0.999775	438	0.079 (0.052)	0.130307	0.407577	0.4868
P41271	450	0.044 (0.048)	0.360133	0.687336	265	0.063 (0.056)	0.260897	0.657825	185	0.013 (0.086)	0.881223	0.990671	164	0.022 (0.077)	0.778089	0.985967	94	-0.003 (0.111)	0.975296	0.996624	192	0.093 (0.075)	0.220611	0.845217	181	0.098 (0.071)	0.169807	0.95734	250	-0.016 (0.065)	0.80151	0.953588	111	0.013 (0.095)	0.891485	0.999785	339	0.057 (0.056)	0.306174	0.587309	450	0.023 (0.097)	0.808572	0.999775	450	0.05 (0.055)	0.360337	0.624602	0.808809
Q9UFP1	450	0.066 (0.047)	0.158016	0.514996	265	0.044 (0.06)	0.45718	0.775475	185	0.092 (0.076)	0.223844	0.964149	164	0.066 (0.078)	0.400764	0.984489	94	0.015 (0.1)	0.878	0.974078	192	0.091 (0.074)	0.220813	0.845217	181	0.086 (0.072)	0.231507	0.95734	250	0.045 (0.063)	0.472145	0.874422	111	0.048 (0.085)	0.572658	0.999785	339	0.077 (0.056)	0.173221	0.465387	450	0.04 (0.087)	0.642732	0.999775	450	0.077 (0.056)	0.167991	0.463302	0.717976
Q8WYK1	450	0.076 (0.048)	0.113595	0.471632	265	0.092 (0.057)	0.10662	0.491807	185	0.053 (0.085)	0.533195	0.968703	164	0.072 (0.081)	0.373517	0.984489	94	0.064 (0.107)	0.551614	0.866805	192	0.09 (0.073)	0.220932	0.845217	181	0.097 (0.076)	0.202188	0.95734	250	0.051 (0.064)	0.431385	0.858925	111	0.061 (0.099)	0.541649	0.999785	339	0.089 (0.055)	0.109277	0.378927	450	0.051 (0.101)	0.614633	0.999775	450	0.084 (0.055)	0.12627	0.399585	0.772576
Q8N3T6	450	0.067 (0.048)	0.163536	0.516164	265	0.072 (0.058)	0.21957	0.61981	185	0.065 (0.081)	0.42382	0.964149	164	0.01 (0.083)	0.901854	0.999769	94	0.134 (0.103)	0.194447	0.666667	192	0.088 (0.072)	0.221454	0.845217	181	0.07 (0.079)	0.373275	0.95734	250	0.082 (0.063)	0.190616	0.731082	111	-0.021 (0.094)	0.823641	0.999785	339	0.101 (0.056)	0.0701481	0.331323	450	-0.027 (0.096)	0.781064	0.999775	450	0.098 (0.055)	0.0771849	0.341844	0.26104
Q8N126	450	0.062 (0.047)	0.194081	0.541712	265	0.092 (0.055)	0.0959517	0.478675	185	0.01 (0.087)	0.910607	0.992483	164	-0.01 (0.085)	0.905146	0.999769	94	0.118 (0.092)	0.203143	0.673042	192	0.091 (0.074)	0.222206	0.845217	181	0.09 (0.082)	0.274446	0.95734	250	0.033 (0.06)	0.583949	0.894998	111	-0.07 (0.1)	0.483222	0.999785	339	0.107 (0.054)	0.0500668	0.305888	450	-0.081 (0.1)	0.419121	0.999775	450	0.103 (0.054)	0.0570057	0.306668	0.106849
O60330	199	NA	NA	NA	105	-0.109 (0.089)	0.222805	0.624355	94	-0.109 (0.089)	0.222805	0.964149	77	-0.109 (0.089)	0.222805	0.966033	43	-0.109 (0.089)	0.222805	0.691488	79	-0.109 (0.089)	0.222805	0.845217	88	NA	NA	NA	101	NA	NA	NA	53	NA	NA	NA	146	NA	NA	NA	199	NA	NA	NA	199	NA	NA	NA	NA
Q641Q3	450	0.084 (0.048)	0.079535	0.443741	265	0.088 (0.057)	0.124903	0.51486	185	0.077 (0.083)	0.359151	0.964149	164	0.059 (0.086)	0.495103	0.984489	94	0.118 (0.1)	0.243118	0.702983	192	0.087 (0.071)	0.222848	0.845217	181	0.014 (0.079)	0.861687	0.987798	250	0.103 (0.062)	0.096433	0.656461	111	-0.013 (0.092)	0.884382	0.999785	339	0.114 (0.057)	0.0462212	0.305888	450	-0.01 (0.093)	0.912008	0.999775	450	0.119 (0.056)	0.034521	0.283284	0.236191
P15328	450	0.147 (0.047)	0.00196594	0.370159	265	0.186 (0.063)	0.00363212	0.394145	185	0.112 (0.072)	0.122409	0.954249	164	0.204 (0.081)	0.0127553	0.810375	94	0.167 (0.104)	0.113071	0.60143	192	0.087 (0.071)	0.22343	0.845217	181	-0.017 (0.076)	0.82751	0.981998	250	0.261 (0.062)	4.08275e-05	0.082212	111	0.03 (0.096)	0.755412	0.999785	339	0.183 (0.055)	0.000891922	0.242483	450	0.021 (0.097)	0.831763	0.999775	450	0.187 (0.054)	0.000572175	0.224521	0.129741
P01718	397	0.037 (0.049)	0.447692	0.741869	240	-0.013 (0.058)	0.820602	0.95149	157	0.122 (0.088)	0.168739	0.954249	145	0.071 (0.09)	0.432315	0.984489	87	-0.098 (0.111)	0.377749	0.785983	165	0.084 (0.069)	0.223962	0.845217	155	0.107 (0.083)	0.197249	0.95734	225	0.025 (0.064)	0.700732	0.92773	98	0.29 (0.113)	0.0118391	0.999785	299	-0.029 (0.054)	0.589668	0.794769	397	0.282 (0.111)	0.0111145	0.999775	397	-0.021 (0.054)	0.698604	0.860427	0.014033
O95989	450	-0.04 (0.048)	0.405445	0.712607	265	-0.041 (0.057)	0.47421	0.787069	185	-0.038 (0.086)	0.661995	0.976521	164	-0.113 (0.089)	0.206945	0.956011	94	0.12 (0.092)	0.194045	0.666667	192	-0.1 (0.082)	0.224001	0.845217	181	-0.039 (0.075)	0.597275	0.967752	250	-0.04 (0.065)	0.540014	0.892785	111	-0.149 (0.111)	0.184606	0.999785	339	-0.014 (0.056)	0.798685	0.913365	450	-0.143 (0.114)	0.209374	0.999775	450	-0.018 (0.055)	0.742155	0.881464	0.325039
P51805	397	0.022 (0.051)	0.664176	0.873988	238	0.033 (0.062)	0.598039	0.843736	159	0.003 (0.09)	0.977446	0.99877	149	0.021 (0.083)	0.799104	0.986622	82	-0.134 (0.121)	0.274769	0.723353	166	0.1 (0.082)	0.225037	0.845217	161	0.071 (0.076)	0.34957	0.95734	217	-0.027 (0.074)	0.721945	0.931336	101	0.088 (0.091)	0.337957	0.999785	296	-0.004 (0.063)	0.952156	0.982449	397	0.093 (0.094)	0.31927	0.999775	397	-0.007 (0.062)	0.916702	0.9722	0.376004
Q9NR34	450	-0.001 (0.047)	0.987553	0.995672	265	-0.02 (0.057)	0.723798	0.909442	185	0.03 (0.08)	0.711975	0.976521	164	-0.175 (0.08)	0.0307793	0.86622	94	0.156 (0.104)	0.136494	0.633733	192	0.085 (0.07)	0.225896	0.845217	181	-0.127 (0.076)	0.0942148	0.95734	250	0.049 (0.061)	0.423613	0.854718	111	-0.225 (0.084)	0.00822568	0.999785	339	0.088 (0.056)	0.118415	0.388891	450	-0.22 (0.087)	0.012035	0.999775	450	0.088 (0.055)	0.113462	0.382145	0.00303932
P00441	450	0.067 (0.048)	0.165372	0.516164	265	0.084 (0.059)	0.155491	0.546269	185	0.048 (0.083)	0.562374	0.968703	164	0.085 (0.083)	0.306428	0.976823	94	-0.002 (0.111)	0.985592	0.998605	192	0.088 (0.073)	0.22604	0.845217	181	0.103 (0.075)	0.170199	0.95734	250	0.028 (0.065)	0.670513	0.91661	111	0.114 (0.102)	0.264515	0.999785	339	0.063 (0.056)	0.262458	0.546926	450	0.108 (0.104)	0.29957	0.999775	450	0.058 (0.055)	0.296479	0.577551	0.671205
Q96FE5	450	0.083 (0.049)	0.0896847	0.451758	265	0.087 (0.058)	0.137788	0.530218	185	0.08 (0.085)	0.349233	0.964149	164	0.08 (0.101)	0.428277	0.984489	94	0.088 (0.092)	0.342294	0.759823	192	0.088 (0.072)	0.226321	0.845217	181	0.095 (0.081)	0.245035	0.95734	250	0.101 (0.062)	0.105412	0.665639	111	0.024 (0.115)	0.837102	0.999785	339	0.099 (0.055)	0.0716813	0.332801	450	0.025 (0.116)	0.82826	0.999775	450	0.096 (0.054)	0.0752563	0.340144	0.580299
A0A0C4DH31	347	-0.128 (0.057)	0.0263127	0.388612	201	-0.144 (0.072)	0.0473485	0.404165	146	-0.121 (0.094)	0.197002	0.956704	130	-0.172 (0.098)	0.0818384	0.889361	77	-0.16 (0.131)	0.226733	0.694756	140	-0.16 (0.131)	0.226733	0.845217	141	-0.16 (0.069)	0.0204967	0.95734	191	-0.169 (0.076)	0.0274492	0.607804	91	-0.06 (0.105)	0.565897	0.999785	256	-0.16 (0.069)	0.0204967	0.25797	347	-0.047 (0.116)	0.682221	0.999775	347	-0.157 (0.066)	0.0172377	0.253084	0.404936
P61769	450	0.016 (0.049)	0.74424	0.90303	265	0.061 (0.059)	0.295874	0.681621	185	-0.056 (0.087)	0.521395	0.968703	164	-0.024 (0.083)	0.769479	0.985967	94	-0.075 (0.112)	0.50418	0.847732	192	0.092 (0.076)	0.227434	0.845217	181	0.083 (0.079)	0.294159	0.95734	250	-0.031 (0.063)	0.626322	0.902152	111	0.024 (0.102)	0.81409	0.999785	339	0.012 (0.057)	0.835226	0.927043	450	0.054 (0.099)	0.587094	0.999775	450	0.005 (0.056)	0.932495	0.976805	0.662472
Q86UX2	450	0.102 (0.047)	0.0309361	0.388612	265	0.146 (0.058)	0.0122989	0.394145	185	0.046 (0.08)	0.563151	0.968703	164	0.081 (0.086)	0.352208	0.984489	94	0.164 (0.097)	0.0948812	0.584461	192	0.086 (0.071)	0.227539	0.845217	181	0.054 (0.072)	0.452819	0.966182	250	0.121 (0.067)	0.0728793	0.650037	111	-0.045 (0.103)	0.661826	0.999785	339	0.139 (0.054)	0.010047	0.242483	450	-0.042 (0.102)	0.683481	0.999775	450	0.141 (0.053)	0.00820613	0.229105	0.11141
Q2UY09	450	-0.04 (0.048)	0.398528	0.710017	265	-0.023 (0.058)	0.685522	0.895391	185	-0.07 (0.083)	0.398904	0.964149	164	-0.02 (0.093)	0.829546	0.988943	94	0.015 (0.091)	0.869934	0.972583	192	-0.086 (0.071)	0.227979	0.845217	181	-0.077 (0.083)	0.355636	0.95734	250	0.002 (0.058)	0.966707	0.98879	111	0.066 (0.11)	0.55039	0.999785	339	-0.072 (0.054)	0.182866	0.472902	450	0.072 (0.111)	0.514254	0.999775	450	-0.066 (0.053)	0.213433	0.501753	0.259299
Q8NFY4	450	0.105 (0.048)	0.0295192	0.388612	265	0.1 (0.06)	0.0938132	0.476014	185	0.113 (0.08)	0.162802	0.954249	164	0.107 (0.089)	0.233912	0.973987	94	0.152 (0.104)	0.149326	0.634563	192	0.084 (0.069)	0.228291	0.845217	181	0.167 (0.085)	0.0507547	0.95734	250	0.078 (0.06)	0.197306	0.734001	111	0.095 (0.1)	0.341117	0.999785	339	0.109 (0.055)	0.0493864	0.305888	450	0.097 (0.1)	0.32846	0.999775	450	0.108 (0.055)	0.0491879	0.297609	0.928441
Q9UIW2	450	0.045 (0.048)	0.349622	0.679167	265	0.013 (0.06)	0.824439	0.952559	185	0.085 (0.078)	0.276647	0.964149	164	-0.069 (0.094)	0.460313	0.984489	94	0.106 (0.094)	0.263628	0.718983	192	0.086 (0.071)	0.228295	0.845217	181	0.054 (0.081)	0.504469	0.9675	250	0.08 (0.061)	0.187555	0.728775	111	-0.057 (0.105)	0.589448	0.999785	339	0.073 (0.054)	0.180112	0.472902	450	-0.05 (0.107)	0.641525	0.999775	450	0.068 (0.053)	0.202249	0.49079	0.32044
P55287	450	0.131 (0.047)	0.00583018	0.377146	265	0.102 (0.06)	0.088725	0.463513	185	0.169 (0.077)	0.0290702	0.92786	164	0.213 (0.087)	0.0147796	0.810375	94	0.081 (0.106)	0.447933	0.82588	192	0.082 (0.068)	0.228811	0.845217	181	0.174 (0.08)	0.0319517	0.95734	250	0.086 (0.06)	0.152089	0.70573	111	0.088 (0.098)	0.369706	0.999785	339	0.144 (0.054)	0.00820844	0.242483	450	0.088 (0.098)	0.369308	0.999775	450	0.144 (0.054)	0.00779146	0.229105	0.621238
P20073	395	-0.042 (0.052)	0.415574	0.717743	230	-0.02 (0.069)	0.769356	0.929247	165	-0.064 (0.079)	0.417648	0.964149	139	-0.071 (0.1)	0.478095	0.984489	84	0.071 (0.09)	0.432216	0.817504	172	-0.1 (0.083)	0.229418	0.845217	162	-0.088 (0.087)	0.316807	0.95734	218	-0.004 (0.066)	0.956041	0.988263	93	-0.149 (0.107)	0.166362	0.999785	302	-0.013 (0.059)	0.822117	0.923393	395	-0.142 (0.112)	0.20434	0.999775	395	-0.015 (0.059)	0.80081	0.911315	0.313998
O15240	450	0.033 (0.049)	0.500336	0.785956	265	0.043 (0.058)	0.456456	0.774833	185	0.026 (0.088)	0.767424	0.976521	164	0.021 (0.096)	0.822967	0.988943	94	-0.06 (0.108)	0.582291	0.878617	192	0.087 (0.072)	0.229638	0.845217	181	0.046 (0.083)	0.583389	0.9675	250	0.037 (0.062)	0.551653	0.892785	111	-0.026 (0.109)	0.811924	0.999785	339	0.057 (0.056)	0.307499	0.587309	450	-0.035 (0.109)	0.752624	0.999775	450	0.051 (0.055)	0.359798	0.624602	0.485457
Q58EX2	348	0.031 (0.054)	0.567897	0.832746	198	0.031 (0.054)	0.567897	0.832505	150	-0.005 (0.092)	0.960578	0.995043	125	0.015 (0.097)	0.878493	0.999769	76	-0.077 (0.123)	0.531289	0.857678	147	0.093 (0.078)	0.229969	0.845217	139	0.058 (0.062)	0.348933	0.95734	197	0.042 (0.065)	0.522164	0.892785	86	-0.066 (0.116)	0.570679	0.999785	262	0.058 (0.062)	0.348933	0.617187	348	-0.067 (0.109)	0.540417	0.999775	348	0.06 (0.062)	0.3391	0.607592	0.313192
Q6UY11	450	0.038 (0.047)	0.426402	0.725487	265	0.058 (0.057)	0.311158	0.688093	185	0.011 (0.083)	0.890794	0.990671	164	-0.028 (0.084)	0.735702	0.985967	94	0.079 (0.102)	0.438926	0.821111	192	0.087 (0.072)	0.23001	0.845217	181	0.098 (0.076)	0.196499	0.95734	250	-0.01 (0.062)	0.87395	0.967523	111	-0.013 (0.095)	0.891345	0.999785	339	0.061 (0.055)	0.273561	0.557292	450	-0.015 (0.097)	0.87306	0.999775	450	0.055 (0.055)	0.316703	0.593052	0.527773
P29323	450	0.04 (0.047)	0.399719	0.710017	265	0.023 (0.062)	0.706339	0.901649	185	0.058 (0.074)	0.429272	0.964149	164	0.044 (0.077)	0.565059	0.984489	94	-0.07 (0.108)	0.515678	0.853151	192	0.089 (0.074)	0.230461	0.845217	181	0.057 (0.074)	0.446399	0.966182	250	0.019 (0.063)	0.756839	0.944656	111	0.01 (0.089)	0.915065	0.999785	339	0.055 (0.056)	0.322339	0.598417	450	0.001 (0.09)	0.995567	0.999775	450	0.055 (0.056)	0.325494	0.600206	0.60917
P68363	450	0.041 (0.047)	0.381378	0.703255	265	0.077 (0.062)	0.215121	0.619151	185	0.007 (0.073)	0.921709	0.993712	164	0.122 (0.093)	0.190132	0.944335	94	0.188 (0.095)	0.0505929	0.515768	192	-0.081 (0.067)	0.230478	0.845217	181	0.124 (0.085)	0.144405	0.95734	250	-0.036 (0.061)	0.557038	0.892785	111	0.18 (0.092)	0.0521925	0.999785	339	-0.004 (0.055)	0.946065	0.981628	450	0.18 (0.095)	0.0580106	0.999775	450	-0.004 (0.054)	0.941683	0.979226	0.0924302
P15151	450	0.021 (0.047)	0.661366	0.873468	265	0.028 (0.059)	0.638806	0.869941	185	0.013 (0.078)	0.8625	0.990671	164	-0.058 (0.094)	0.540619	0.984489	94	-0.024 (0.113)	0.835961	0.957237	192	0.076 (0.063)	0.230684	0.845217	181	0.043 (0.077)	0.577858	0.9675	250	0.005 (0.061)	0.928488	0.984793	111	-0.065 (0.103)	0.529407	0.999785	339	0.05 (0.054)	0.352144	0.620253	450	-0.081 (0.105)	0.439416	0.999775	450	0.047 (0.053)	0.3757	0.631712	0.276821
P16870	450	0.091 (0.048)	0.0562124	0.427517	265	0.146 (0.058)	0.0116374	0.394145	185	0.019 (0.082)	0.812745	0.981666	164	0.065 (0.087)	0.452607	0.984489	94	0.125 (0.088)	0.157089	0.637162	192	0.091 (0.076)	0.231028	0.845217	181	0.035 (0.08)	0.665418	0.967752	250	0.109 (0.062)	0.0782657	0.650037	111	-0.036 (0.106)	0.737351	0.999785	339	0.126 (0.054)	0.0192835	0.25797	450	-0.05 (0.106)	0.635182	0.999775	450	0.126 (0.053)	0.0178183	0.253084	0.135795
O00567	186	NA	NA	NA	106	0.129 (0.107)	0.231226	0.629293	80	0.129 (0.107)	0.231226	0.964149	64	0.129 (0.107)	0.231226	0.973987	35	0.129 (0.107)	0.231226	0.700805	87	0.129 (0.107)	0.231226	0.845217	80	NA	NA	NA	100	NA	NA	NA	45	NA	NA	NA	141	NA	NA	NA	186	NA	NA	NA	186	NA	NA	NA	NA
Q9P232	450	0.008 (0.048)	0.872016	0.956374	265	0.001 (0.058)	0.987276	0.995109	185	0.019 (0.083)	0.81549	0.981666	164	-0.046 (0.081)	0.573211	0.985967	94	-0.04 (0.108)	0.71064	0.934135	192	0.09 (0.075)	0.231795	0.845217	181	0.035 (0.079)	0.662548	0.967752	250	-0.009 (0.063)	0.882845	0.970503	111	0.028 (0.095)	0.765538	0.999785	339	0.007 (0.056)	0.90337	0.964357	450	0.018 (0.096)	0.848984	0.999775	450	0.004 (0.056)	0.939374	0.978785	0.898538
P02741	450	0.034 (0.047)	0.475296	0.768147	265	0.068 (0.055)	0.21436	0.618495	185	-0.033 (0.086)	0.701609	0.976521	164	0.088 (0.08)	0.272175	0.976823	94	-0.177 (0.098)	0.0743653	0.563519	192	0.088 (0.073)	0.231922	0.845217	181	0.088 (0.071)	0.219052	0.95734	250	-0.015 (0.064)	0.810083	0.953588	111	0.088 (0.085)	0.306087	0.999785	339	0.009 (0.057)	0.874183	0.952657	450	0.093 (0.087)	0.285112	0.999775	450	0.009 (0.056)	0.873622	0.951964	0.416143
P13489	450	-0.066 (0.048)	0.170326	0.520995	265	-0.082 (0.055)	0.138431	0.530218	185	-0.033 (0.091)	0.720508	0.976521	164	-0.101 (0.085)	0.236594	0.973987	94	0.016 (0.096)	0.868924	0.972583	192	-0.097 (0.081)	0.232314	0.845217	181	-0.155 (0.077)	0.0448735	0.95734	250	-0.043 (0.064)	0.501514	0.887891	111	-0.077 (0.089)	0.390653	0.999785	339	-0.063 (0.059)	0.288822	0.569409	450	-0.07 (0.091)	0.441774	0.999775	450	-0.069 (0.059)	0.242609	0.531248	0.988814
Q9ULB4	450	0.043 (0.049)	0.375398	0.697643	265	0.026 (0.057)	0.649268	0.876786	185	0.075 (0.087)	0.385792	0.964149	164	0.047 (0.09)	0.602519	0.985967	94	-0.03 (0.1)	0.76576	0.943011	192	0.087 (0.073)	0.233302	0.845217	181	0.119 (0.084)	0.160768	0.95734	250	0.02 (0.061)	0.745079	0.941866	111	-0.043 (0.101)	0.668438	0.999785	339	0.076 (0.056)	0.176002	0.469727	450	-0.061 (0.1)	0.543692	0.999775	450	0.074 (0.055)	0.180058	0.474193	0.235376
Q86TH1	450	0.069 (0.048)	0.149579	0.507741	265	0.062 (0.061)	0.309089	0.686557	185	0.083 (0.078)	0.290342	0.964149	164	0.03 (0.089)	0.73548	0.985967	94	0.126 (0.108)	0.246217	0.706608	192	0.082 (0.068)	0.233338	0.845217	181	0.087 (0.087)	0.315681	0.95734	250	0.05 (0.058)	0.391916	0.842324	111	-0.002 (0.104)	0.98786	0.999785	339	0.097 (0.055)	0.0782374	0.343533	450	-0.015 (0.1)	0.881383	0.999775	450	0.094 (0.054)	0.0856149	0.350681	0.336942
Q9NZP8	450	-0.032 (0.048)	0.501008	0.786337	265	-0.052 (0.059)	0.379846	0.729501	185	-0.014 (0.082)	0.868921	0.990671	164	-0.085 (0.086)	0.324692	0.978879	94	-0.148 (0.092)	0.110308	0.600538	192	0.089 (0.075)	0.233491	0.845217	181	0.001 (0.08)	0.994482	0.998735	250	-0.053 (0.062)	0.396289	0.843842	111	0.008 (0.098)	0.936579	0.999785	339	-0.052 (0.056)	0.354984	0.624165	450	0.018 (0.099)	0.856235	0.999775	450	-0.048 (0.055)	0.385392	0.63893	0.561737
Q96JK4	335	NA	NA	NA	196	0.098 (0.055)	0.0744823	0.446957	139	0.163 (0.088)	0.0656175	0.92786	125	0.122 (0.102)	0.2335	0.973987	66	0.122 (0.102)	0.2335	0.700805	144	0.122 (0.102)	0.2335	0.845217	134	0.01 (0.104)	0.924089	0.996985	186	0.01 (0.104)	0.924089	0.984793	84	0.01 (0.104)	0.924089	0.999785	251	0.01 (0.104)	0.924089	0.97182	335	NA	NA	NA	335	NA	NA	NA	NA
P52943	400	-0.074 (0.055)	0.179883	0.528425	239	-0.052 (0.065)	0.42855	0.757628	161	-0.106 (0.098)	0.281505	0.964149	154	-0.057 (0.102)	0.578867	0.985967	86	-0.079 (0.124)	0.522984	0.853411	160	-0.096 (0.081)	0.234331	0.845217	166	-0.085 (0.085)	0.317744	0.95734	217	-0.077 (0.073)	0.294474	0.789942	105	-0.182 (0.111)	0.102312	0.999785	295	-0.036 (0.065)	0.584063	0.790446	400	-0.164 (0.112)	0.145142	0.999775	400	-0.047 (0.063)	0.450817	0.694983	0.356974
Q9NZT1	342	-0.048 (0.055)	0.383842	0.703619	206	0.021 (0.071)	0.767557	0.929247	136	0.021 (0.071)	0.767557	0.976521	122	0.021 (0.071)	0.767557	0.985967	71	0.031 (0.096)	0.744306	0.943011	149	-0.11 (0.093)	0.235391	0.845217	143	-0.052 (0.066)	0.426579	0.962597	183	-0.052 (0.066)	0.426579	0.856131	80	-0.048 (0.055)	0.383842	0.999785	262	-0.052 (0.066)	0.426579	0.684018	342	-0.029 (0.105)	0.782264	0.999775	342	-0.054 (0.065)	0.407886	0.652751	0.840791
P12036	152	NA	NA	NA	96	-0.123 (0.103)	0.235392	0.632896	56	-0.123 (0.103)	0.235392	0.964149	52	-0.123 (0.103)	0.235392	0.973987	35	-0.123 (0.103)	0.235392	0.700805	65	-0.123 (0.103)	0.235392	0.845217	61	NA	NA	NA	85	NA	NA	NA	37	NA	NA	NA	115	NA	NA	NA	152	NA	NA	NA	152	NA	NA	NA	NA
Q13232	450	0.035 (0.047)	0.462306	0.758133	265	-0.064 (0.063)	0.309626	0.687069	185	0.128 (0.072)	0.0761248	0.92786	164	-0.006 (0.08)	0.94024	0.999769	94	0.008 (0.126)	0.950177	0.986766	192	0.081 (0.068)	0.235596	0.845217	181	0.13 (0.067)	0.052512	0.95734	250	-0.037 (0.069)	0.597427	0.897694	111	-0.043 (0.08)	0.595401	0.999785	339	0.079 (0.059)	0.179574	0.472902	450	-0.045 (0.082)	0.582027	0.999775	450	0.076 (0.058)	0.194588	0.483267	0.230062
P30101	450	0.123 (0.048)	0.010256	0.383253	265	0.128 (0.056)	0.0245514	0.394145	185	0.122 (0.085)	0.15462	0.954249	164	0.101 (0.08)	0.205342	0.956011	94	0.241 (0.105)	0.0233112	0.447925	192	0.089 (0.075)	0.236104	0.845217	181	0.078 (0.079)	0.32472	0.95734	250	0.131 (0.063)	0.0398388	0.633966	111	0.058 (0.088)	0.512905	0.999785	339	0.149 (0.057)	0.00886831	0.242483	450	0.064 (0.089)	0.470851	0.999775	450	0.146 (0.056)	0.00946852	0.229105	0.432808
A0A075B6H7	450	0.05 (0.048)	0.307306	0.642787	265	-0.043 (0.062)	0.486977	0.793516	185	0.154 (0.079)	0.051977	0.92786	164	0.139 (0.083)	0.0963927	0.892116	94	-0.167 (0.096)	0.0852324	0.567528	192	0.091 (0.077)	0.236332	0.845217	181	0.109 (0.075)	0.149417	0.95734	250	-0.007 (0.067)	0.913322	0.98199	111	0.191 (0.101)	0.0619678	0.999785	339	0.009 (0.055)	0.866906	0.946784	450	0.183 (0.103)	0.0761221	0.999775	450	0.014 (0.054)	0.803788	0.912634	0.142484
P02749	450	-0.084 (0.049)	0.0841921	0.448322	265	-0.075 (0.057)	0.191143	0.589269	185	-0.105 (0.089)	0.236301	0.964149	164	-0.07 (0.086)	0.417413	0.984489	94	-0.116 (0.105)	0.270099	0.72247	192	-0.086 (0.073)	0.237283	0.845217	181	-0.032 (0.073)	0.663918	0.967752	250	-0.115 (0.069)	0.0948047	0.656119	111	-0.025 (0.099)	0.804409	0.999785	339	-0.109 (0.056)	0.0535632	0.307038	450	-0.014 (0.099)	0.891359	0.999775	450	-0.106 (0.055)	0.0560491	0.306668	0.410324
P04271	450	0.015 (0.047)	0.748865	0.903905	265	0.058 (0.06)	0.337321	0.708707	185	-0.032 (0.075)	0.672818	0.976521	164	-0.045 (0.091)	0.623846	0.985967	94	0.389 (0.103)	0.000279074	0.188122	192	-0.077 (0.065)	0.238012	0.845217	181	-0.081 (0.085)	0.343007	0.95734	250	0.043 (0.058)	0.459869	0.867823	111	-0.036 (0.11)	0.743936	0.999785	339	0.027 (0.053)	0.606751	0.804487	450	-0.043 (0.112)	0.703077	0.999775	450	0.028 (0.053)	0.590606	0.793502	0.566141
Q9NY72	450	0.109 (0.048)	0.0248275	0.388612	265	0.141 (0.057)	0.0129801	0.394145	185	0.057 (0.088)	0.518137	0.968703	164	0.067 (0.093)	0.472259	0.984489	94	0.192 (0.091)	0.0373714	0.485955	192	0.089 (0.075)	0.238249	0.845217	181	0.059 (0.08)	0.464771	0.9675	250	0.144 (0.062)	0.020847	0.575851	111	0.043 (0.102)	0.674542	0.999785	339	0.134 (0.055)	0.0161379	0.256138	450	0.037 (0.101)	0.711663	0.999775	450	0.13 (0.055)	0.0180075	0.253084	0.413986
Q13442	317	NA	NA	NA	195	0.071 (0.06)	0.238279	0.636448	122	0.071 (0.06)	0.238279	0.964149	106	0.071 (0.06)	0.238279	0.973987	70	0.071 (0.06)	0.238279	0.701391	141	0.071 (0.06)	0.238279	0.845217	118	0.071 (0.06)	0.238279	0.95734	188	0.09 (0.074)	0.223329	0.746236	68	0.071 (0.06)	0.238279	0.999785	249	0.071 (0.06)	0.238279	0.52414	317	NA	NA	NA	317	NA	NA	NA	NA
P12110	450	0.016 (0.047)	0.737687	0.899447	265	-0.011 (0.059)	0.847353	0.958796	185	0.051 (0.077)	0.507436	0.968703	164	0.145 (0.083)	0.0811582	0.889361	94	-0.02 (0.103)	0.84466	0.959555	192	-0.084 (0.071)	0.238589	0.845217	181	0.083 (0.077)	0.280101	0.95734	250	-0.06 (0.062)	0.328606	0.795661	111	0.156 (0.089)	0.0832783	0.999785	339	-0.042 (0.056)	0.449387	0.702489	450	0.169 (0.091)	0.0643587	0.999775	450	-0.041 (0.055)	0.461428	0.700713	0.0503073
P46459	450	0.074 (0.048)	0.124629	0.479107	265	0.063 (0.058)	0.278659	0.668949	185	0.092 (0.082)	0.263214	0.964149	164	0.121 (0.084)	0.152465	0.92868	94	-0.022 (0.099)	0.827635	0.955959	192	0.087 (0.074)	0.238698	0.845217	181	0.103 (0.074)	0.168529	0.95734	250	0.067 (0.065)	0.299794	0.794106	111	0.118 (0.098)	0.233458	0.999785	339	0.068 (0.056)	0.221836	0.513946	450	0.115 (0.101)	0.254877	0.999775	450	0.063 (0.055)	0.250835	0.538444	0.654184
Q16769	450	0.041 (0.049)	0.404737	0.712607	265	0.073 (0.059)	0.21871	0.619151	185	-0.006 (0.084)	0.947829	0.993712	164	-0.054 (0.091)	0.554687	0.984489	94	0.095 (0.102)	0.357401	0.767129	192	0.085 (0.072)	0.238847	0.845217	181	0.064 (0.075)	0.397735	0.95734	250	0.028 (0.066)	0.672675	0.918798	111	-0.098 (0.1)	0.32959	0.999785	339	0.086 (0.056)	0.127589	0.396337	450	-0.073 (0.1)	0.460778	0.999775	450	0.075 (0.055)	0.176669	0.469045	0.186781
O95390	450	0.07 (0.047)	0.136133	0.495394	265	0.087 (0.057)	0.125776	0.51486	185	0.048 (0.081)	0.555369	0.968703	164	0.006 (0.08)	0.944793	0.999769	94	0.166 (0.101)	0.105511	0.591651	192	0.085 (0.072)	0.239363	0.845217	181	0.024 (0.078)	0.760653	0.967752	250	0.078 (0.062)	0.206219	0.739035	111	-0.025 (0.087)	0.77006	0.999785	339	0.11 (0.056)	0.0505308	0.305888	450	-0.033 (0.088)	0.708074	0.999775	450	0.111 (0.056)	0.0461322	0.295789	0.167221
Q15836	323	NA	NA	NA	193	0.095 (0.055)	0.0844506	0.452633	130	0.095 (0.055)	0.0844506	0.92786	125	0.105 (0.089)	0.239598	0.974047	69	0.105 (0.089)	0.239598	0.701988	129	0.105 (0.089)	0.239598	0.845217	130	0.095 (0.055)	0.0844506	0.95734	177	0.095 (0.055)	0.0844506	0.650037	80	0.095 (0.055)	0.0844506	0.999785	243	0.095 (0.055)	0.0844506	0.351058	323	NA	NA	NA	323	NA	NA	NA	NA
Q9H7Y0	450	0.07 (0.047)	0.139248	0.495881	265	0.042 (0.06)	0.481316	0.791077	185	0.109 (0.078)	0.16235	0.954249	164	0.066 (0.08)	0.40955	0.984489	94	0.07 (0.105)	0.509114	0.849124	192	0.086 (0.073)	0.239704	0.845217	181	0.061 (0.073)	0.408442	0.95734	250	0.108 (0.064)	0.0951881	0.656119	111	0.092 (0.086)	0.287565	0.999785	339	0.065 (0.057)	0.255567	0.540758	450	0.097 (0.088)	0.272332	0.999775	450	0.06 (0.056)	0.290902	0.574196	0.720088
Q99538	450	0.074 (0.049)	0.129908	0.490682	265	0.021 (0.059)	0.729407	0.911095	185	0.152 (0.084)	0.0721967	0.92786	164	0.227 (0.091)	0.013582	0.810375	94	0.162 (0.106)	0.130542	0.628269	192	-0.083 (0.07)	0.240415	0.845217	181	0.081 (0.079)	0.308105	0.95734	250	0.049 (0.063)	0.436487	0.858925	111	0.12 (0.108)	0.267349	0.999785	339	0.058 (0.056)	0.298156	0.579348	450	0.109 (0.11)	0.322307	0.999775	450	0.067 (0.055)	0.224403	0.513145	0.729587
Q96S96	450	0.057 (0.047)	0.22778	0.576745	265	0.072 (0.058)	0.212138	0.618495	185	0.037 (0.079)	0.637714	0.976521	164	0.03 (0.087)	0.727253	0.985967	94	0.041 (0.096)	0.671971	0.914984	192	0.082 (0.07)	0.240498	0.845217	181	0.027 (0.074)	0.712485	0.967752	250	0.031 (0.062)	0.614802	0.900871	111	0.03 (0.093)	0.74647	0.999785	339	0.074 (0.055)	0.182362	0.472902	450	0.016 (0.094)	0.867096	0.999775	450	0.071 (0.055)	0.195297	0.484415	0.612861
P54764	450	0.049 (0.049)	0.31518	0.64807	265	0.051 (0.058)	0.376784	0.729501	185	0.049 (0.086)	0.568766	0.968703	164	0.008 (0.086)	0.927852	0.999769	94	0.054 (0.105)	0.610731	0.893587	192	0.085 (0.072)	0.24054	0.845217	181	0.077 (0.078)	0.327678	0.95734	250	0.034 (0.063)	0.58838	0.894998	111	-0.035 (0.103)	0.736024	0.999785	339	0.079 (0.056)	0.158167	0.445121	450	-0.038 (0.104)	0.718189	0.999775	450	0.072 (0.055)	0.187486	0.478969	0.348842
P02679	450	0 (0.048)	0.998004	0.999023	265	-0.047 (0.058)	0.419534	0.755052	185	0.069 (0.082)	0.404529	0.964149	164	-0.007 (0.094)	0.936971	0.999769	94	-0.115 (0.089)	0.202263	0.671703	192	0.085 (0.073)	0.240826	0.845217	181	0.128 (0.081)	0.115536	0.95734	250	-0.073 (0.061)	0.237298	0.754655	111	0.061 (0.105)	0.560877	0.999785	339	-0.023 (0.055)	0.671289	0.844349	450	0.078 (0.101)	0.440764	0.999775	450	-0.022 (0.054)	0.688814	0.853729	0.381884
P00533	450	0.078 (0.047)	0.0967213	0.456646	265	0.081 (0.057)	0.15467	0.545685	185	0.071 (0.081)	0.382562	0.964149	164	0.086 (0.088)	0.33009	0.978879	94	0.057 (0.103)	0.576682	0.875147	192	0.079 (0.067)	0.240871	0.845217	181	0.091 (0.072)	0.204595	0.95734	250	0.095 (0.064)	0.140612	0.694652	111	0.053 (0.104)	0.612504	0.999785	339	0.087 (0.053)	0.10081	0.372038	450	0.055 (0.106)	0.603165	0.999775	450	0.084 (0.053)	0.111021	0.379525	0.805526
Q9Y2B0	410	0.096 (0.05)	0.053543	0.425392	239	0.057 (0.06)	0.339728	0.708707	171	0.166 (0.087)	0.0577053	0.92786	144	0.091 (0.084)	0.277882	0.976823	86	0.129 (0.108)	0.236154	0.700805	180	0.091 (0.078)	0.240912	0.845217	161	0.105 (0.082)	0.201414	0.95734	231	0.096 (0.067)	0.157494	0.712245	95	0.153 (0.085)	0.0748298	0.999785	315	0.078 (0.061)	0.207263	0.497184	410	0.149 (0.089)	0.0928918	0.999775	410	0.071 (0.061)	0.239615	0.530017	0.469905
P43361	303	NA	NA	NA	174	0.067 (0.057)	0.241156	0.637483	129	0.067 (0.057)	0.241156	0.964149	101	0.067 (0.057)	0.241156	0.97537	58	0.067 (0.057)	0.241156	0.702325	144	0.067 (0.057)	0.241156	0.845217	121	NA	NA	NA	173	NA	NA	NA	68	NA	NA	NA	235	NA	NA	NA	303	NA	NA	NA	303	NA	NA	NA	NA
Q9UBS9	403	-0.102 (0.047)	0.0305079	0.388612	242	-0.028 (0.065)	0.664655	0.883707	161	-0.175 (0.067)	0.010118	0.92786	145	-0.151 (0.086)	0.0819517	0.889361	84	-0.028 (0.106)	0.794461	0.947874	174	-0.079 (0.067)	0.241484	0.845217	160	-0.119 (0.081)	0.140247	0.95734	226	-0.117 (0.057)	0.0411832	0.633966	96	-0.22 (0.11)	0.0478517	0.999785	307	-0.072 (0.052)	0.172686	0.46519	403	-0.233 (0.11)	0.0349823	0.999775	403	-0.069 (0.052)	0.183177	0.474786	0.179893
P07686	450	0.145 (0.047)	0.00216075	0.370159	265	0.176 (0.06)	0.00341068	0.394145	185	0.114 (0.076)	0.135201	0.954249	164	0.144 (0.078)	0.0669671	0.889361	94	0.265 (0.104)	0.0123125	0.37115	192	0.085 (0.073)	0.241745	0.845217	181	0.155 (0.071)	0.0307429	0.95734	250	0.119 (0.064)	0.0645088	0.650037	111	0.064 (0.105)	0.542212	0.999785	339	0.16 (0.053)	0.00273995	0.242483	450	0.069 (0.106)	0.51297	0.999775	450	0.164 (0.053)	0.00198969	0.229105	0.426392
Q9HCL0	409	0.036 (0.05)	0.48011	0.775289	242	0.036 (0.065)	0.57837	0.836004	167	0.038 (0.08)	0.636237	0.976521	156	0.063 (0.087)	0.46954	0.984489	89	-0.128 (0.101)	0.207792	0.678423	164	0.092 (0.078)	0.242035	0.845217	168	0.132 (0.076)	0.0842833	0.95734	222	-0.061 (0.069)	0.374366	0.834183	108	0.106 (0.102)	0.299942	0.999785	301	0.014 (0.058)	0.806696	0.917022	409	0.119 (0.102)	0.245904	0.999775	409	0.01 (0.058)	0.867083	0.949113	0.350886
Q86VB7	450	-0.021 (0.049)	0.659734	0.873468	265	0.012 (0.059)	0.843112	0.958796	185	-0.072 (0.083)	0.386962	0.964149	164	0.023 (0.094)	0.806145	0.987598	94	0.042 (0.106)	0.69563	0.928511	192	-0.08 (0.068)	0.242305	0.845217	181	-0.043 (0.076)	0.571862	0.9675	250	-0.02 (0.065)	0.764427	0.944656	111	-0.018 (0.106)	0.86219	0.999785	339	-0.016 (0.056)	0.776208	0.903928	450	-0.015 (0.107)	0.888619	0.999775	450	-0.023 (0.055)	0.672509	0.848513	0.945991
Q9Y2T3	450	0.025 (0.049)	0.612407	0.854844	265	0.004 (0.062)	0.94791	0.985043	185	0.049 (0.08)	0.537414	0.968703	164	-0.001 (0.091)	0.992473	0.999769	94	-0.018 (0.104)	0.860851	0.969808	192	0.088 (0.075)	0.242661	0.845217	181	0.051 (0.08)	0.519343	0.9675	250	0.024 (0.063)	0.700754	0.92773	111	-0.054 (0.125)	0.667046	0.999785	339	0.048 (0.057)	0.405528	0.664881	450	-0.059 (0.126)	0.641383	0.999775	450	0.045 (0.056)	0.427389	0.672496	0.451679
P02675	450	-0.005 (0.048)	0.923362	0.97715	265	-0.059 (0.058)	0.306533	0.685307	185	0.077 (0.083)	0.355257	0.964149	164	-0.013 (0.097)	0.890242	0.999769	94	-0.12 (0.087)	0.173611	0.648546	192	0.085 (0.072)	0.242759	0.845217	181	0.118 (0.082)	0.151777	0.95734	250	-0.071 (0.061)	0.246225	0.759113	111	0.07 (0.107)	0.513605	0.999785	339	-0.03 (0.054)	0.584106	0.790446	450	0.085 (0.104)	0.413373	0.999775	450	-0.028 (0.054)	0.602042	0.801361	0.330485
Q8NFP4	450	0.094 (0.047)	0.0451867	0.412357	265	0.141 (0.059)	0.0180431	0.394145	185	0.043 (0.076)	0.575113	0.968703	164	0.068 (0.085)	0.423322	0.984489	94	0.167 (0.093)	0.0740306	0.56292	192	0.083 (0.071)	0.243423	0.845217	181	0.098 (0.08)	0.220012	0.95734	250	0.099 (0.059)	0.0949417	0.656119	111	0.085 (0.093)	0.361115	0.999785	339	0.102 (0.055)	0.0625794	0.314458	450	0.08 (0.095)	0.402301	0.999775	450	0.099 (0.054)	0.0683477	0.329873	0.859867
O95897	450	-0.088 (0.047)	0.0639921	0.443677	265	-0.058 (0.062)	0.356147	0.720071	185	-0.12 (0.073)	0.10282	0.92786	164	-0.095 (0.083)	0.251246	0.976823	94	-0.099 (0.107)	0.356578	0.766831	192	-0.082 (0.07)	0.243664	0.845217	181	-0.097 (0.076)	0.202561	0.95734	250	-0.142 (0.063)	0.0251038	0.591126	111	-0.035 (0.093)	0.70724	0.999785	339	-0.109 (0.055)	0.0482503	0.305888	450	-0.041 (0.094)	0.665838	0.999775	450	-0.103 (0.055)	0.0589886	0.309453	0.565605
Q16849	450	0.063 (0.048)	0.192155	0.541712	265	0.059 (0.057)	0.305227	0.685307	185	0.08 (0.087)	0.356982	0.964149	164	0.07 (0.087)	0.420013	0.984489	94	0.015 (0.104)	0.883944	0.974078	192	0.087 (0.074)	0.243675	0.845217	181	0.054 (0.079)	0.49104	0.9675	250	0.063 (0.063)	0.316578	0.79446	111	-0.005 (0.104)	0.962166	0.999785	339	0.092 (0.056)	0.0980499	0.368237	450	-0.014 (0.105)	0.897735	0.999775	450	0.085 (0.055)	0.123033	0.395073	0.407944
Q9UM22	450	0.084 (0.047)	0.0758373	0.443741	265	0.116 (0.06)	0.0550089	0.413305	185	0.051 (0.077)	0.507287	0.968703	164	0.053 (0.088)	0.549599	0.984489	94	0.133 (0.091)	0.148981	0.634563	192	0.084 (0.072)	0.244024	0.845217	181	0.071 (0.076)	0.348542	0.95734	250	0.098 (0.062)	0.114215	0.679061	111	0.013 (0.097)	0.892722	0.999785	339	0.103 (0.055)	0.0596345	0.312357	450	0.012 (0.099)	0.89978	0.999775	450	0.106 (0.054)	0.050916	0.298027	0.406973
P05107	450	-0.012 (0.049)	0.812113	0.924226	265	-0.001 (0.06)	0.982763	0.995109	185	-0.024 (0.082)	0.765428	0.976521	164	-0.099 (0.078)	0.209721	0.961859	94	0.035 (0.117)	0.763599	0.943011	192	0.104 (0.089)	0.244073	0.845217	181	-0.069 (0.078)	0.381147	0.95734	250	0.009 (0.067)	0.889	0.974086	111	-0.03 (0.103)	0.770635	0.999785	339	-0.008 (0.064)	0.900062	0.963161	450	-0.017 (0.103)	0.866519	0.999775	450	-0.012 (0.064)	0.848748	0.938165	0.965816
Q14432	417	0.052 (0.05)	0.300699	0.63964	244	0.037 (0.061)	0.539472	0.824648	173	0.072 (0.087)	0.407436	0.964149	155	0.069 (0.084)	0.410421	0.984489	90	-0.058 (0.103)	0.574354	0.875147	172	0.097 (0.083)	0.245325	0.847965	171	0.049 (0.078)	0.531896	0.9675	228	0.014 (0.068)	0.834479	0.956729	106	0.047 (0.1)	0.636627	0.999785	311	0.06 (0.059)	0.314089	0.592596	417	0.043 (0.101)	0.666611	0.999775	417	0.057 (0.059)	0.329222	0.603675	0.905776
Q9NUQ9	450	0 (0.047)	0.993209	0.997318	265	0.001 (0.06)	0.993009	0.996183	185	0 (0.075)	0.995856	0.999941	164	0.008 (0.094)	0.934445	0.999769	94	0.223 (0.113)	0.05267	0.515768	192	-0.073 (0.063)	0.245623	0.847965	181	0.115 (0.08)	0.152746	0.95734	250	-0.079 (0.057)	0.16661	0.714296	111	0.286 (0.169)	0.0938697	0.999785	339	-0.019 (0.05)	0.699646	0.860397	450	0.248 (0.172)	0.149563	0.999775	450	-0.02 (0.049)	0.690703	0.85553	0.134628
P13726	422	0.086 (0.047)	0.0649007	0.443677	245	0.007 (0.055)	0.894101	0.975581	177	0.2 (0.081)	0.0139918	0.92786	148	0.147 (0.083)	0.0786654	0.889361	84	-0.005 (0.117)	0.968837	0.993645	190	0.077 (0.066)	0.24634	0.849134	168	0.067 (0.076)	0.376075	0.95734	239	0.125 (0.059)	0.0330364	0.618672	102	0.241 (0.1)	0.017747	0.999785	320	0.051 (0.053)	0.344223	0.612189	422	0.218 (0.098)	0.0263077	0.999775	422	0.048 (0.054)	0.369603	0.629366	0.129339
P05023	450	0.125 (0.048)	0.00934253	0.383253	265	0.135 (0.06)	0.0249723	0.394145	185	0.113 (0.079)	0.154939	0.954249	164	0.225 (0.083)	0.00765935	0.809223	94	0.037 (0.112)	0.74498	0.943011	192	0.082 (0.071)	0.247011	0.850028	181	0.099 (0.076)	0.19279	0.95734	250	0.146 (0.064)	0.0240057	0.575851	111	0.203 (0.096)	0.0359088	0.999785	339	0.097 (0.056)	0.0873177	0.356164	450	0.195 (0.098)	0.0460803	0.999775	450	0.106 (0.055)	0.0559531	0.306668	0.421008
P09958	427	0.08 (0.048)	0.0999203	0.463376	251	0.101 (0.057)	0.0806348	0.446957	176	0.051 (0.085)	0.551074	0.968703	157	0.024 (0.083)	0.77093	0.985967	91	0.184 (0.105)	0.0824936	0.564464	179	0.085 (0.074)	0.247357	0.850028	176	0.11 (0.074)	0.139757	0.95734	235	0.052 (0.067)	0.433914	0.858925	107	-0.047 (0.09)	0.605445	0.999785	320	0.135 (0.057)	0.0192112	0.25797	427	-0.059 (0.091)	0.519489	0.999775	427	0.134 (0.057)	0.0193076	0.253084	0.0743659
P35237	450	0.031 (0.047)	0.511303	0.791096	265	0.01 (0.056)	0.86142	0.962112	185	0.071 (0.084)	0.400767	0.964149	164	-0.05 (0.082)	0.543726	0.984489	94	0.095 (0.104)	0.364949	0.773046	192	0.084 (0.073)	0.248734	0.8522	181	0.004 (0.079)	0.963686	0.998398	250	0.033 (0.061)	0.590671	0.894998	111	-0.053 (0.091)	0.559213	0.999785	339	0.061 (0.056)	0.276794	0.55774	450	-0.052 (0.093)	0.573167	0.999775	450	0.062 (0.055)	0.266988	0.555494	0.29173
O00451	450	0.051 (0.049)	0.293916	0.635093	265	0.051 (0.057)	0.374315	0.729501	185	0.059 (0.088)	0.500919	0.968703	164	0.056 (0.087)	0.519194	0.984489	94	-0.016 (0.103)	0.87723	0.974078	192	0.085 (0.074)	0.248754	0.8522	181	0.117 (0.079)	0.138846	0.95734	250	0.02 (0.064)	0.753186	0.943824	111	0.012 (0.104)	0.907944	0.999785	339	0.072 (0.056)	0.199451	0.487437	450	0.006 (0.106)	0.952439	0.999775	450	0.063 (0.055)	0.249964	0.538444	0.631912
P07996	450	-0.037 (0.048)	0.435409	0.732652	265	-0.048 (0.057)	0.401643	0.74382	185	-0.02 (0.085)	0.809376	0.981666	164	-0.047 (0.085)	0.585898	0.985967	94	0.086 (0.119)	0.469511	0.835958	192	-0.078 (0.067)	0.249128	0.8522	181	-0.064 (0.07)	0.361592	0.95734	250	-0.021 (0.065)	0.753059	0.943824	111	-0.039 (0.12)	0.742711	0.999785	339	-0.04 (0.053)	0.446344	0.701245	450	-0.001 (0.118)	0.990782	0.999775	450	-0.044 (0.052)	0.397149	0.64787	0.738057
P15924	450	-0.012 (0.047)	0.800131	0.92138	265	0.069 (0.063)	0.272383	0.668949	185	-0.086 (0.072)	0.233673	0.964149	164	0.067 (0.085)	0.432525	0.984489	94	0.013 (0.098)	0.896366	0.975345	192	-0.08 (0.07)	0.250676	0.854953	181	0.093 (0.079)	0.240278	0.95734	250	-0.065 (0.061)	0.292993	0.789942	111	0.103 (0.088)	0.242753	0.999785	339	-0.055 (0.056)	0.321489	0.598417	450	0.105 (0.09)	0.242201	0.999775	450	-0.056 (0.055)	0.309875	0.588428	0.126538
Q9UIK5	450	0.054 (0.048)	0.259175	0.603965	265	0.067 (0.057)	0.242657	0.639313	185	0.041 (0.085)	0.634576	0.976521	164	0.002 (0.079)	0.975027	0.999769	94	0.153 (0.127)	0.231629	0.700805	192	0.082 (0.071)	0.250695	0.854953	181	0.047 (0.077)	0.538435	0.9675	250	0.053 (0.064)	0.407828	0.854718	111	-0.027 (0.104)	0.79464	0.999785	339	0.081 (0.056)	0.14953	0.434782	450	-0.027 (0.106)	0.802902	0.999775	450	0.079 (0.055)	0.153843	0.441287	0.380972
Q92823	450	0.058 (0.048)	0.225874	0.576285	265	0.039 (0.057)	0.499337	0.801419	185	0.095 (0.085)	0.265143	0.964149	164	0.049 (0.088)	0.580237	0.985967	94	0.034 (0.096)	0.723689	0.9406	192	0.084 (0.073)	0.251095	0.855018	181	0.098 (0.08)	0.222097	0.95734	250	0.047 (0.062)	0.44844	0.862809	111	0.035 (0.105)	0.742924	0.999785	339	0.073 (0.055)	0.186394	0.473028	450	0.025 (0.106)	0.813986	0.999775	450	0.067 (0.054)	0.215937	0.503212	0.725016
Q96GW7	450	0.118 (0.048)	0.0143754	0.388612	265	0.129 (0.057)	0.0240875	0.394145	185	0.108 (0.086)	0.20933	0.962571	164	0.112 (0.082)	0.176026	0.92868	94	0.192 (0.1)	0.0576289	0.53194	192	0.086 (0.075)	0.252595	0.857085	181	0.16 (0.078)	0.0421458	0.95734	250	0.095 (0.063)	0.134898	0.694017	111	0.113 (0.1)	0.257706	0.999785	339	0.125 (0.055)	0.0245969	0.264752	450	0.106 (0.101)	0.294416	0.999775	450	0.122 (0.055)	0.0262623	0.262738	0.894641
O00622	421	-0.059 (0.05)	0.245163	0.596787	250	-0.086 (0.062)	0.16461	0.560671	171	-0.022 (0.085)	0.798608	0.981666	153	0.029 (0.098)	0.766651	0.985967	90	-0.174 (0.104)	0.0992482	0.590307	178	-0.084 (0.073)	0.252873	0.857085	163	-0.012 (0.083)	0.882785	0.98893	240	-0.071 (0.063)	0.262132	0.764677	102	0.046 (0.107)	0.670478	0.999785	319	-0.091 (0.059)	0.125146	0.393401	421	0.053 (0.106)	0.618616	0.999775	421	-0.094 (0.059)	0.110613	0.379409	0.226056
P14314	450	0.071 (0.048)	0.143304	0.497632	265	0.104 (0.059)	0.0805721	0.446957	185	0.028 (0.082)	0.728174	0.976521	164	0.025 (0.086)	0.774589	0.985967	94	0.113 (0.097)	0.244774	0.704785	192	0.085 (0.075)	0.254724	0.857085	181	0.084 (0.085)	0.324065	0.95734	250	0.043 (0.061)	0.478433	0.878751	111	-0.003 (0.098)	0.973316	0.999785	339	0.098 (0.056)	0.0799729	0.345009	450	0.004 (0.099)	0.965212	0.999775	450	0.091 (0.055)	0.0985969	0.368005	0.440183
Q96JF0	450	0.049 (0.048)	0.30682	0.642787	265	0.063 (0.058)	0.274426	0.668949	185	0.03 (0.085)	0.722218	0.976521	164	0.012 (0.09)	0.896114	0.999769	94	0.035 (0.109)	0.752086	0.943011	192	0.078 (0.068)	0.254739	0.857085	181	0.064 (0.084)	0.449911	0.966182	250	0.002 (0.06)	0.969161	0.98879	111	-0.042 (0.104)	0.685485	0.999785	339	0.077 (0.055)	0.160189	0.446334	450	-0.054 (0.104)	0.602438	0.999775	450	0.077 (0.054)	0.156801	0.445861	0.260934
Q99435	450	0.069 (0.049)	0.161185	0.515802	265	0.078 (0.058)	0.17616	0.573492	185	0.058 (0.088)	0.511748	0.968703	164	0.056 (0.09)	0.532468	0.984489	94	0.064 (0.099)	0.515085	0.853151	192	0.085 (0.075)	0.255002	0.857085	181	0.09 (0.079)	0.257861	0.95734	250	0.053 (0.064)	0.40853	0.854718	111	-0.009 (0.105)	0.935324	0.999785	339	0.099 (0.056)	0.0782539	0.343533	450	-0.01 (0.105)	0.924238	0.999775	450	0.09 (0.055)	0.103303	0.372586	0.398008
P02787	450	-0.023 (0.048)	0.626289	0.862907	265	-0.109 (0.055)	0.0496658	0.405342	185	0.122 (0.086)	0.155638	0.954249	164	-0.078 (0.084)	0.358522	0.984489	94	-0.122 (0.096)	0.205082	0.675416	192	0.083 (0.073)	0.255232	0.857085	181	-0.003 (0.078)	0.971876	0.998398	250	-0.049 (0.065)	0.447032	0.862809	111	-0.017 (0.098)	0.86578	0.999785	339	-0.031 (0.055)	0.567939	0.777973	450	-0.009 (0.1)	0.925099	0.999775	450	-0.027 (0.054)	0.615658	0.810141	0.875403
P08238	435	-0.049 (0.048)	0.309477	0.646202	257	0.002 (0.067)	0.976928	0.994665	178	-0.092 (0.071)	0.197788	0.956704	162	-0.084 (0.094)	0.373129	0.984489	93	0.061 (0.094)	0.520976	0.853411	180	-0.08 (0.07)	0.255287	0.857085	175	-0.07 (0.08)	0.383326	0.95734	241	-0.062 (0.062)	0.321532	0.79446	110	-0.078 (0.097)	0.425671	0.999785	325	-0.042 (0.056)	0.458632	0.704916	435	-0.065 (0.098)	0.512312	0.999775	435	-0.044 (0.055)	0.424381	0.670399	0.857801
O00233	197	NA	NA	NA	116	-0.094 (0.082)	0.255411	0.654309	81	-0.094 (0.082)	0.255411	0.964149	77	-0.094 (0.082)	0.255411	0.976823	42	-0.094 (0.082)	0.255411	0.716874	78	-0.094 (0.082)	0.255411	0.857085	71	NA	NA	NA	117	NA	NA	NA	50	NA	NA	NA	147	NA	NA	NA	197	NA	NA	NA	197	NA	NA	NA	NA
Q6UWN8	442	0.131 (0.048)	0.00666248	0.377146	258	0.146 (0.059)	0.0143769	0.394145	184	0.118 (0.08)	0.142439	0.954249	160	0.152 (0.097)	0.118023	0.911624	92	0.2 (0.091)	0.0309591	0.476834	190	0.08 (0.07)	0.255791	0.857085	178	0.099 (0.084)	0.239487	0.95734	247	0.107 (0.061)	0.0783471	0.650037	108	0.038 (0.118)	0.74737	0.999785	334	0.15 (0.053)	0.00497399	0.242483	442	0.024 (0.114)	0.837097	0.999775	442	0.153 (0.053)	0.00380254	0.229105	0.299105
Q9BU40	450	-0.013 (0.048)	0.791213	0.91834	265	-0.067 (0.055)	0.229092	0.628599	185	0.086 (0.088)	0.32631	0.964149	164	-0.14 (0.078)	0.0738174	0.889361	94	0.078 (0.109)	0.480558	0.835958	192	0.084 (0.074)	0.255991	0.857085	181	-0.063 (0.073)	0.383274	0.95734	250	-0.003 (0.067)	0.965933	0.98879	111	-0.079 (0.102)	0.438606	0.999785	339	0.004 (0.054)	0.948141	0.982449	450	-0.091 (0.104)	0.378795	0.999775	450	0.008 (0.054)	0.880488	0.956014	0.392799
P02794	450	0.082 (0.047)	0.0812609	0.443741	265	0.102 (0.057)	0.0752089	0.446957	185	0.057 (0.081)	0.48213	0.967558	164	0.032 (0.083)	0.699934	0.985967	94	0.18 (0.096)	0.0631178	0.547266	192	0.083 (0.073)	0.256214	0.857085	181	0.01 (0.072)	0.886869	0.989552	250	0.145 (0.063)	0.0222147	0.575851	111	-0.029 (0.09)	0.746909	0.999785	339	0.125 (0.056)	0.0259574	0.264752	450	-0.024 (0.09)	0.792172	0.999775	450	0.124 (0.056)	0.0260965	0.262738	0.161645
Q9Y6C2	450	0.013 (0.047)	0.789056	0.91834	265	-0.044 (0.056)	0.432194	0.760757	185	0.107 (0.083)	0.198174	0.956704	164	-0.051 (0.084)	0.547313	0.984489	94	-0.039 (0.1)	0.69392	0.928511	192	0.08 (0.071)	0.256598	0.857085	181	-0.072 (0.076)	0.341939	0.95734	250	0.048 (0.062)	0.432937	0.858925	111	-0.057 (0.088)	0.518855	0.999785	339	0.042 (0.056)	0.454093	0.703844	450	-0.06 (0.09)	0.503463	0.999775	450	0.041 (0.056)	0.465686	0.705079	0.341274
Q13361	450	-0.106 (0.05)	0.0336857	0.390563	265	-0.11 (0.061)	0.0720429	0.446957	185	-0.102 (0.085)	0.228701	0.964149	164	-0.147 (0.084)	0.0818833	0.889361	94	-0.078 (0.104)	0.45624	0.82798	192	-0.089 (0.079)	0.256667	0.857085	181	-0.116 (0.081)	0.153602	0.95734	250	-0.101 (0.067)	0.13143	0.694017	111	-0.126 (0.096)	0.193997	0.999785	339	-0.107 (0.059)	0.0702108	0.331323	450	-0.124 (0.094)	0.187863	0.999775	450	-0.1 (0.057)	0.0822319	0.347963	0.822242
Q13519	450	0.023 (0.048)	0.629305	0.862957	265	0.051 (0.059)	0.381856	0.729501	185	-0.01 (0.083)	0.9037	0.990671	164	0.026 (0.088)	0.769817	0.985967	94	-0.072 (0.1)	0.470702	0.835958	192	0.085 (0.075)	0.257602	0.858687	181	0.055 (0.081)	0.498682	0.9675	250	0.005 (0.061)	0.934441	0.984793	111	0 (0.1)	0.998851	0.999785	339	0.038 (0.056)	0.502926	0.737551	450	-0.019 (0.101)	0.852204	0.999775	450	0.036 (0.055)	0.515388	0.739715	0.634122
Q15198	328	NA	NA	NA	203	-0.095 (0.065)	0.147744	0.541684	125	-0.095 (0.065)	0.147744	0.954249	123	-0.095 (0.065)	0.147744	0.92868	71	0.148 (0.13)	0.258178	0.716874	134	0.148 (0.13)	0.258178	0.858687	131	-0.087 (0.115)	0.45208	0.966182	182	-0.087 (0.115)	0.45208	0.864271	84	-0.087 (0.115)	0.45208	0.999785	244	-0.087 (0.115)	0.45208	0.702489	328	NA	NA	NA	328	NA	NA	NA	NA
Q04446	380	-0.025 (0.052)	0.634181	0.863495	233	-0.035 (0.062)	0.57296	0.833565	147	-0.01 (0.095)	0.916447	0.9929	143	-0.082 (0.084)	0.331643	0.978879	83	-0.083 (0.105)	0.429735	0.817063	154	0.101 (0.089)	0.258295	0.858687	154	0.094 (0.078)	0.23098	0.95734	212	-0.115 (0.073)	0.114999	0.679428	97	0.103 (0.097)	0.290034	0.999785	283	-0.07 (0.062)	0.262001	0.546926	380	0.099 (0.101)	0.326681	0.999775	380	-0.071 (0.061)	0.247596	0.538004	0.150588
Q9H239	351	0.061 (0.054)	0.256771	0.603335	208	0.034 (0.067)	0.616235	0.854335	143	0.097 (0.088)	0.273354	0.964149	120	0.097 (0.088)	0.273354	0.976823	77	0.078 (0.131)	0.554168	0.866805	154	0.086 (0.076)	0.259891	0.862086	141	0.098 (0.061)	0.108827	0.95734	199	0.087 (0.064)	0.177444	0.720867	82	0.061 (0.054)	0.256771	0.999785	269	0.098 (0.061)	0.108827	0.378927	351	-0.046 (0.108)	0.66737	0.999775	351	0.096 (0.062)	0.119189	0.390339	0.25058
P19835	450	-0.044 (0.047)	0.357023	0.683438	265	-0.059 (0.055)	0.286352	0.675483	185	-0.018 (0.086)	0.838314	0.984541	164	-0.005 (0.087)	0.958793	0.999769	94	-0.037 (0.094)	0.693399	0.928511	192	-0.08 (0.071)	0.260086	0.862086	181	-0.145 (0.071)	0.0408562	0.95734	250	0.04 (0.064)	0.531009	0.892785	111	-0.037 (0.098)	0.709153	0.999785	339	-0.052 (0.054)	0.342513	0.610892	450	-0.018 (0.099)	0.859667	0.999775	450	-0.051 (0.054)	0.341385	0.608839	0.765405
P04080	450	-0.044 (0.048)	0.351517	0.680961	265	-0.042 (0.058)	0.468623	0.783619	185	-0.052 (0.081)	0.52214	0.968703	164	-0.089 (0.083)	0.287834	0.976823	94	0.142 (0.122)	0.248794	0.709079	192	-0.079 (0.07)	0.261482	0.862189	181	-0.086 (0.078)	0.273661	0.95734	250	-0.022 (0.061)	0.724526	0.931336	111	-0.05 (0.086)	0.562701	0.999785	339	-0.047 (0.059)	0.427504	0.684211	450	-0.038 (0.087)	0.660326	0.999775	450	-0.049 (0.058)	0.402207	0.649012	0.918038
Q6P995	393	0.076 (0.052)	0.140153	0.495881	231	0.092 (0.062)	0.139131	0.531596	162	0.056 (0.09)	0.532594	0.968703	146	0.098 (0.093)	0.29763	0.976823	86	0.029 (0.095)	0.764981	0.943011	161	0.095 (0.084)	0.261557	0.862189	159	0.078 (0.075)	0.299309	0.95734	216	0.056 (0.073)	0.446603	0.862809	99	0.079 (0.1)	0.427009	0.999785	294	0.083 (0.061)	0.176802	0.469995	393	0.074 (0.101)	0.463177	0.999775	393	0.08 (0.061)	0.191511	0.480547	0.961488
P48061	450	0.009 (0.048)	0.855286	0.947364	265	-0.01 (0.06)	0.866846	0.962254	185	0.029 (0.078)	0.706213	0.976521	164	-0.029 (0.087)	0.742943	0.985967	94	-0.071 (0.094)	0.455557	0.82798	192	0.081 (0.072)	0.261588	0.862189	181	-0.103 (0.078)	0.187875	0.95734	250	0.043 (0.063)	0.493516	0.887727	111	-0.123 (0.094)	0.193133	0.999785	339	0.049 (0.056)	0.382237	0.645606	450	-0.122 (0.096)	0.203664	0.999775	450	0.051 (0.055)	0.35331	0.616722	0.116898
O14950	324	NA	NA	NA	182	0.036 (0.07)	0.607934	0.850197	142	0.098 (0.087)	0.261654	0.964149	115	0.098 (0.087)	0.261654	0.976823	68	0.098 (0.087)	0.261654	0.716983	141	0.098 (0.087)	0.261654	0.862189	131	0.064 (0.055)	0.241803	0.95734	181	0.064 (0.055)	0.241803	0.757901	81	0.064 (0.055)	0.241803	0.999785	243	0.064 (0.055)	0.241803	0.526461	324	NA	NA	NA	324	NA	NA	NA	NA
Q9NQ38	450	-0.065 (0.05)	0.193581	0.541712	265	-0.098 (0.064)	0.126958	0.515896	185	-0.035 (0.081)	0.664053	0.976521	164	-0.057 (0.098)	0.563994	0.984489	94	-0.038 (0.084)	0.650171	0.909402	192	-0.091 (0.081)	0.262466	0.863347	181	-0.058 (0.089)	0.511336	0.9675	250	-0.053 (0.061)	0.386429	0.839947	111	0.074 (0.114)	0.515456	0.999785	339	-0.103 (0.056)	0.0668449	0.32577	450	0.077 (0.112)	0.493242	0.999775	450	-0.097 (0.055)	0.0770677	0.341844	0.155747
Q8NFT8	450	0.109 (0.048)	0.0225289	0.388612	265	0.147 (0.058)	0.011674	0.394145	185	0.062 (0.082)	0.453311	0.964149	164	0.12 (0.084)	0.155033	0.92868	94	0.154 (0.107)	0.153106	0.635382	192	0.079 (0.07)	0.262775	0.863347	181	0.082 (0.086)	0.343599	0.95734	250	0.114 (0.061)	0.0612948	0.648874	111	0.012 (0.098)	0.905327	0.999785	339	0.142 (0.055)	0.0101677	0.242483	450	0.011 (0.099)	0.913953	0.999775	450	0.139 (0.054)	0.0109177	0.229105	0.253996
P04003	450	-0.029 (0.047)	0.545237	0.812884	265	-0.042 (0.055)	0.441058	0.767439	185	-0.006 (0.089)	0.944369	0.993712	164	-0.114 (0.089)	0.200608	0.954281	94	-0.121 (0.098)	0.219952	0.687674	192	0.076 (0.068)	0.263614	0.864228	181	0.021 (0.074)	0.776511	0.970151	250	-0.05 (0.062)	0.416038	0.854718	111	0.016 (0.109)	0.886688	0.999785	339	-0.04 (0.053)	0.455185	0.703912	450	0.026 (0.11)	0.814338	0.999775	450	-0.041 (0.053)	0.435461	0.68018	0.58209
O75711	450	0.002 (0.047)	0.963114	0.98959	265	0.022 (0.059)	0.708894	0.902852	185	-0.019 (0.079)	0.809252	0.981666	164	-0.106 (0.092)	0.252956	0.976823	94	-0.021 (0.094)	0.825904	0.955959	192	0.076 (0.068)	0.263824	0.864228	181	-0.071 (0.078)	0.364747	0.95734	250	0.019 (0.06)	0.748235	0.942483	111	-0.131 (0.106)	0.221179	0.999785	339	0.04 (0.053)	0.453794	0.703844	450	-0.141 (0.108)	0.193257	0.999775	450	0.037 (0.053)	0.486691	0.720145	0.141343
Q9NYX4	450	0.01 (0.049)	0.83808	0.938535	265	0.034 (0.057)	0.554669	0.829647	185	-0.027 (0.087)	0.760412	0.976521	164	-0.01 (0.091)	0.914778	0.999769	94	-0.083 (0.096)	0.386015	0.792167	192	0.08 (0.071)	0.26431	0.864228	181	0.082 (0.084)	0.32792	0.95734	250	-0.044 (0.062)	0.47679	0.876581	111	-0.018 (0.099)	0.854111	0.999785	339	0.023 (0.056)	0.68139	0.848483	450	-0.009 (0.101)	0.932772	0.999775	450	0.016 (0.055)	0.779446	0.899815	0.833859
P09104	450	0.076 (0.049)	0.120346	0.474018	265	0.113 (0.057)	0.0484576	0.405342	185	0.016 (0.087)	0.854052	0.98867	164	0.027 (0.09)	0.766655	0.985967	94	0.132 (0.09)	0.144815	0.634137	192	0.088 (0.079)	0.264583	0.864228	181	0.12 (0.082)	0.147197	0.95734	250	0.049 (0.062)	0.429644	0.858635	111	-0.067 (0.111)	0.548933	0.999785	339	0.121 (0.056)	0.0319246	0.271426	450	-0.069 (0.112)	0.541182	0.999775	450	0.116 (0.055)	0.0374774	0.283284	0.139977
O15335	450	0.123 (0.048)	0.0112394	0.388612	265	0.136 (0.058)	0.0202293	0.394145	185	0.11 (0.084)	0.189642	0.956704	164	0.111 (0.087)	0.206042	0.956011	94	0.201 (0.094)	0.0354759	0.485955	192	0.083 (0.074)	0.265337	0.86515	181	0.119 (0.077)	0.12405	0.95734	250	0.089 (0.064)	0.168911	0.7167	111	-0.032 (0.103)	0.755477	0.999785	339	0.163 (0.055)	0.00317025	0.242483	450	-0.038 (0.102)	0.713961	0.999775	450	0.166 (0.054)	0.00222338	0.229105	0.0759298
Q6UWP8	450	-0.017 (0.047)	0.711474	0.894368	265	0.003 (0.072)	0.967342	0.991591	185	-0.029 (0.065)	0.652744	0.976521	164	-0.001 (0.088)	0.992634	0.999769	94	0.068 (0.084)	0.424083	0.815755	192	-0.083 (0.074)	0.265637	0.86515	181	0.012 (0.085)	0.892278	0.991047	250	-0.014 (0.06)	0.820314	0.954901	111	0.038 (0.096)	0.691168	0.999785	339	-0.036 (0.054)	0.509005	0.741076	450	0.043 (0.098)	0.659529	0.999775	450	-0.036 (0.054)	0.507699	0.735337	0.481511
Q8WZA1	450	0.065 (0.047)	0.169684	0.520995	265	0.067 (0.058)	0.249878	0.646972	185	0.069 (0.081)	0.394478	0.964149	164	0.032 (0.083)	0.705227	0.985967	94	0.113 (0.109)	0.301967	0.733838	192	0.076 (0.069)	0.266953	0.868179	181	0.07 (0.079)	0.376215	0.95734	250	0.05 (0.062)	0.418739	0.854718	111	-0.007 (0.097)	0.94669	0.999785	339	0.093 (0.055)	0.0890527	0.358906	450	-0.011 (0.099)	0.912931	0.999775	450	0.088 (0.054)	0.104809	0.374563	0.382322
Q9Y5G8	407	0.061 (0.047)	0.201402	0.54649	237	0.06 (0.058)	0.302676	0.684108	170	0.064 (0.079)	0.422856	0.964149	151	0.096 (0.083)	0.248084	0.97537	83	-0.051 (0.105)	0.626779	0.897652	173	0.078 (0.07)	0.267411	0.868407	160	0.033 (0.076)	0.670494	0.967752	230	0.08 (0.06)	0.179628	0.7239	103	0.064 (0.099)	0.519452	0.999785	304	0.063 (0.054)	0.248703	0.532947	407	0.06 (0.095)	0.528524	0.999775	407	0.061 (0.055)	0.268398	0.557835	0.99551
P14923	450	-0.003 (0.047)	0.947429	0.981791	265	0.077 (0.066)	0.242917	0.639313	185	-0.065 (0.069)	0.347442	0.964149	164	0.104 (0.085)	0.222907	0.966033	94	0.001 (0.101)	0.992187	0.999639	192	-0.077 (0.069)	0.268137	0.86882	181	0.114 (0.078)	0.147426	0.95734	250	-0.052 (0.061)	0.400549	0.849586	111	0.132 (0.088)	0.138713	0.999785	339	-0.052 (0.056)	0.345989	0.614787	450	0.129 (0.091)	0.155141	0.999775	450	-0.052 (0.055)	0.347583	0.612222	0.0885602
P05408	450	0.039 (0.048)	0.414485	0.717415	265	0.056 (0.059)	0.342954	0.710461	185	0.026 (0.085)	0.75606	0.976521	164	-0.043 (0.086)	0.613843	0.985967	94	0.097 (0.099)	0.330285	0.753225	192	0.082 (0.074)	0.26921	0.86882	181	0.001 (0.082)	0.99299	0.998735	250	0.059 (0.062)	0.339628	0.803749	111	-0.113 (0.095)	0.234701	0.999785	339	0.102 (0.057)	0.0724732	0.332801	450	-0.124 (0.095)	0.192253	0.999775	450	0.095 (0.056)	0.0880698	0.355147	0.0465672
P07333	450	0.04 (0.047)	0.399674	0.710017	265	-0.05 (0.055)	0.359793	0.720639	185	0.209 (0.086)	0.0162358	0.92786	164	0.048 (0.079)	0.541873	0.984489	94	-0.06 (0.106)	0.57312	0.875147	192	0.081 (0.073)	0.269419	0.86882	181	0.032 (0.073)	0.665654	0.967752	250	0.091 (0.066)	0.167423	0.716183	111	0.092 (0.089)	0.300842	0.999785	339	0.024 (0.057)	0.665961	0.840797	450	0.083 (0.089)	0.349154	0.999775	450	0.023 (0.056)	0.682647	0.852548	0.565394
Q9NZU1	434	0.014 (0.047)	0.766652	0.906127	256	-0.002 (0.055)	0.97065	0.992821	178	0.04 (0.084)	0.632269	0.976521	157	0.021 (0.079)	0.786271	0.985967	92	0.208 (0.113)	0.0685355	0.561661	185	-0.079 (0.071)	0.271115	0.86882	176	-0.036 (0.073)	0.623386	0.967752	240	0.039 (0.063)	0.530591	0.892785	110	0.01 (0.101)	0.920147	0.999785	324	0.015 (0.054)	0.77777	0.903928	434	0.019 (0.1)	0.850316	0.999775	434	0.013 (0.054)	0.807929	0.915006	0.958736
P21589	432	0.094 (0.048)	0.0498245	0.42098	252	0.073 (0.055)	0.19043	0.58818	180	0.142 (0.089)	0.113741	0.954249	157	0.163 (0.09)	0.0729923	0.889361	89	0.052 (0.095)	0.587826	0.881083	186	0.079 (0.072)	0.271278	0.86882	175	0.003 (0.075)	0.97024	0.998398	238	0.144 (0.064)	0.0252292	0.591126	105	0.238 (0.094)	0.013352	0.999785	327	0.052 (0.056)	0.350536	0.618502	432	0.24 (0.102)	0.0190247	0.999775	432	0.054 (0.054)	0.319923	0.594774	0.108697
Q9Y2C2	357	0.053 (0.053)	0.32169	0.654059	206	0.017 (0.062)	0.780543	0.934564	151	0.113 (0.096)	0.23997	0.964149	137	-0.045 (0.096)	0.637529	0.985967	70	-0.045 (0.096)	0.637529	0.903259	150	0.094 (0.085)	0.271394	0.86882	153	0.083 (0.091)	0.360755	0.95734	189	0.024 (0.069)	0.723016	0.931336	93	-0.142 (0.108)	0.190075	0.999785	264	0.118 (0.062)	0.0566952	0.310692	357	-0.145 (0.107)	0.17884	0.999775	357	0.118 (0.061)	0.0562157	0.306668	0.0350761
Q12794	450	0.043 (0.047)	0.366309	0.691722	265	0.022 (0.058)	0.69938	0.900978	185	0.071 (0.079)	0.374686	0.964149	164	0.088 (0.091)	0.33702	0.980423	94	0.277 (0.103)	0.0085251	0.37115	192	-0.072 (0.065)	0.27168	0.86882	181	0.021 (0.079)	0.786747	0.971977	250	0.087 (0.06)	0.147764	0.704683	111	0.016 (0.102)	0.872622	0.999785	339	0.044 (0.054)	0.41959	0.677019	450	0.023 (0.103)	0.820679	0.999775	450	0.048 (0.054)	0.370151	0.629366	0.832352
P29536	275	NA	NA	NA	169	-0.083 (0.076)	0.272064	0.668949	106	-0.083 (0.076)	0.272064	0.964149	100	-0.083 (0.076)	0.272064	0.976823	60	-0.083 (0.076)	0.272064	0.723353	115	-0.083 (0.076)	0.272064	0.86882	111	NA	NA	NA	151	NA	NA	NA	70	NA	NA	NA	205	NA	NA	NA	275	NA	NA	NA	275	NA	NA	NA	NA
P05305	408	0.025 (0.051)	0.621164	0.860681	239	0.018 (0.062)	0.769029	0.929247	169	0.029 (0.086)	0.738082	0.976521	146	0.023 (0.087)	0.787789	0.985967	85	-0.18 (0.122)	0.144397	0.634137	177	0.084 (0.076)	0.272155	0.86882	161	0.006 (0.083)	0.942611	0.996985	231	0.024 (0.065)	0.707193	0.92773	97	-0.121 (0.109)	0.266215	0.999785	311	0.07 (0.058)	0.229653	0.518049	408	-0.117 (0.109)	0.281936	0.999775	408	0.066 (0.058)	0.253365	0.540329	0.137987
P01127	450	0.07 (0.048)	0.149171	0.507233	265	0.082 (0.057)	0.15089	0.541684	185	0.056 (0.088)	0.523809	0.968703	164	0.065 (0.079)	0.414048	0.984489	94	0.05 (0.104)	0.632907	0.899057	192	0.086 (0.078)	0.27425	0.86882	181	0.084 (0.074)	0.2621	0.95734	250	0.045 (0.067)	0.501422	0.887891	111	0.022 (0.098)	0.822057	0.999785	339	0.093 (0.056)	0.100179	0.371069	450	0.023 (0.099)	0.81781	0.999775	450	0.085 (0.055)	0.127583	0.401795	0.586207
Q9HCJ6	450	0.081 (0.047)	0.0873246	0.45122	265	0.043 (0.059)	0.467383	0.783619	185	0.129 (0.077)	0.0952348	0.92786	164	0.049 (0.078)	0.534034	0.984489	94	0.133 (0.097)	0.174283	0.648546	192	0.085 (0.077)	0.274816	0.86882	181	0.006 (0.075)	0.937809	0.996985	250	0.127 (0.062)	0.0434017	0.633966	111	-0.023 (0.086)	0.786844	0.999785	339	0.127 (0.056)	0.025383	0.264752	450	-0.023 (0.087)	0.791051	0.999775	450	0.124 (0.056)	0.0272499	0.262819	0.153652
Q9UK23	422	-0.12 (0.047)	0.0118684	0.388612	254	-0.115 (0.054)	0.0351277	0.394145	168	-0.137 (0.093)	0.140343	0.954249	152	-0.109 (0.076)	0.151076	0.92868	88	-0.237 (0.111)	0.0361344	0.485955	182	-0.082 (0.075)	0.275126	0.86882	172	-0.125 (0.08)	0.119008	0.95734	233	-0.127 (0.059)	0.0321113	0.618672	103	-0.09 (0.091)	0.327847	0.999785	319	-0.128 (0.056)	0.0230163	0.264752	422	-0.096 (0.09)	0.288129	0.999775	422	-0.128 (0.056)	0.0222762	0.258614	0.759754
Q9H9S5	450	0.021 (0.048)	0.668049	0.876268	265	-0.007 (0.058)	0.903732	0.978459	185	0.071 (0.085)	0.405173	0.964149	164	-0.048 (0.083)	0.566568	0.984682	94	0.049 (0.099)	0.621438	0.897652	192	0.082 (0.075)	0.275573	0.86882	181	0.098 (0.077)	0.203495	0.95734	250	-0.032 (0.064)	0.624285	0.902152	111	-0.105 (0.093)	0.262097	0.999785	339	0.072 (0.057)	0.207657	0.497537	450	-0.107 (0.096)	0.264468	0.999775	450	0.064 (0.056)	0.2512	0.538639	0.123005
P06732	258	NA	NA	NA	158	0.08 (0.073)	0.275582	0.668949	100	0.08 (0.073)	0.275582	0.964149	94	0.08 (0.073)	0.275582	0.976823	54	0.08 (0.073)	0.275582	0.723353	110	0.08 (0.073)	0.275582	0.86882	103	NA	NA	NA	147	NA	NA	NA	62	NA	NA	NA	196	NA	NA	NA	258	NA	NA	NA	258	NA	NA	NA	NA
P35442	450	0.08 (0.048)	0.0962731	0.456646	265	0.012 (0.057)	0.831328	0.954044	185	0.19 (0.084)	0.0249984	0.92786	164	0.01 (0.087)	0.908219	0.999769	94	0.188 (0.104)	0.0751025	0.564464	192	0.078 (0.071)	0.275659	0.86882	181	-0.008 (0.076)	0.916047	0.994888	250	0.111 (0.065)	0.0888264	0.65305	111	-0.04 (0.102)	0.695831	0.999785	339	0.107 (0.055)	0.0537928	0.307061	450	-0.04 (0.103)	0.699051	0.999775	450	0.113 (0.054)	0.0374402	0.283284	0.188374
Q13508	450	0.036 (0.048)	0.459034	0.754292	265	0.004 (0.057)	0.938163	0.984215	185	0.084 (0.084)	0.321307	0.964149	164	-0.045 (0.086)	0.604522	0.985967	94	0.076 (0.106)	0.47712	0.835958	192	0.076 (0.07)	0.276557	0.86882	181	0.08 (0.081)	0.322586	0.95734	250	0.019 (0.06)	0.756378	0.944656	111	-0.005 (0.1)	0.961726	0.999785	339	0.052 (0.055)	0.344163	0.612189	450	-0.003 (0.101)	0.979015	0.999775	450	0.046 (0.054)	0.393907	0.646899	0.668842
O75015	191	NA	NA	NA	108	-0.11 (0.101)	0.276621	0.668949	83	-0.11 (0.101)	0.276621	0.964149	79	-0.11 (0.101)	0.276621	0.976823	43	-0.11 (0.101)	0.276621	0.723353	69	-0.11 (0.101)	0.276621	0.86882	80	NA	NA	NA	97	NA	NA	NA	53	NA	NA	NA	138	NA	NA	NA	191	NA	NA	NA	191	NA	NA	NA	NA
P60660	351	-0.063 (0.056)	0.254027	0.601207	204	-0.07 (0.067)	0.297082	0.682223	147	-0.053 (0.096)	0.579302	0.971104	131	0.016 (0.101)	0.87221	0.999769	76	-0.126 (0.115)	0.276806	0.723353	144	-0.126 (0.115)	0.276806	0.86882	136	-0.107 (0.064)	0.0992949	0.95734	199	-0.125 (0.075)	0.0957315	0.656119	93	0.077 (0.11)	0.485924	0.999785	258	-0.107 (0.064)	0.0992949	0.370607	351	0.088 (0.112)	0.433529	0.999775	351	-0.11 (0.063)	0.0813766	0.347424	0.120808
P00746	450	-0.07 (0.05)	0.166882	0.516164	265	-0.103 (0.061)	0.0958757	0.478675	185	-0.024 (0.086)	0.780317	0.981666	164	-0.012 (0.092)	0.896564	0.999769	94	-0.117 (0.103)	0.259901	0.716874	192	-0.083 (0.076)	0.277146	0.86882	181	-0.011 (0.084)	0.900341	0.991255	250	-0.093 (0.065)	0.153054	0.70573	111	0.095 (0.105)	0.365626	0.999785	339	-0.119 (0.058)	0.0407895	0.295829	450	0.101 (0.103)	0.33134	0.999775	450	-0.117 (0.056)	0.038167	0.283284	0.0597147
Q8WY21	450	0.07 (0.048)	0.143757	0.498323	265	0.045 (0.058)	0.441132	0.767439	185	0.114 (0.084)	0.17519	0.954249	164	0.046 (0.088)	0.601229	0.985967	94	0.109 (0.103)	0.291662	0.726931	192	0.079 (0.073)	0.277251	0.86882	181	0.07 (0.079)	0.377168	0.95734	250	0.096 (0.062)	0.125675	0.694017	111	0.042 (0.101)	0.680088	0.999785	339	0.085 (0.056)	0.126751	0.395974	450	0.044 (0.103)	0.669607	0.999775	450	0.079 (0.055)	0.150551	0.436309	0.762392
Q8NCL4	450	-0.01 (0.047)	0.836962	0.937819	265	-0.06 (0.057)	0.293971	0.681447	185	0.064 (0.08)	0.429532	0.964149	164	-0.15 (0.086)	0.0848045	0.889361	94	0.026 (0.098)	0.792486	0.947874	192	0.075 (0.069)	0.277541	0.86882	181	-0.02 (0.077)	0.794859	0.974313	250	-0.007 (0.06)	0.901838	0.97857	111	-0.055 (0.096)	0.565731	0.999785	339	0.005 (0.055)	0.933104	0.97619	450	-0.052 (0.097)	0.58769	0.999775	450	0.004 (0.054)	0.945037	0.980836	0.612494
P49641	450	0.085 (0.048)	0.0767582	0.443741	265	0.105 (0.059)	0.0783197	0.446957	185	0.063 (0.081)	0.432001	0.964149	164	0.087 (0.088)	0.320832	0.976823	94	0.095 (0.094)	0.316251	0.74231	192	0.08 (0.073)	0.278189	0.86882	181	0.116 (0.08)	0.150805	0.95734	250	0.062 (0.062)	0.315735	0.79446	111	0.045 (0.101)	0.65839	0.999785	339	0.106 (0.055)	0.0566365	0.310692	450	0.044 (0.103)	0.669572	0.999775	450	0.097 (0.055)	0.0754376	0.340144	0.645789
P07311	450	0.015 (0.048)	0.763882	0.906127	265	-0.054 (0.064)	0.398843	0.740865	185	0.084 (0.075)	0.261046	0.964149	164	0.051 (0.098)	0.603792	0.985967	94	-0.125 (0.09)	0.171736	0.64656	192	0.077 (0.071)	0.278717	0.86882	181	0.025 (0.085)	0.771003	0.967957	250	0.017 (0.062)	0.787888	0.951214	111	-0.041 (0.114)	0.719263	0.999785	339	0.027 (0.055)	0.617574	0.810035	450	-0.019 (0.116)	0.869903	0.999775	450	0.023 (0.054)	0.677314	0.849674	0.744341
P12814	230	NA	NA	NA	146	0.09 (0.083)	0.278753	0.668949	84	0.09 (0.083)	0.278753	0.964149	82	0.09 (0.083)	0.278753	0.976823	50	0.09 (0.083)	0.278753	0.723353	98	0.09 (0.083)	0.278753	0.86882	93	NA	NA	NA	132	NA	NA	NA	57	NA	NA	NA	173	NA	NA	NA	230	NA	NA	NA	230	NA	NA	NA	NA
Q96S82	327	NA	NA	NA	187	0.038 (0.058)	0.512609	0.807693	140	0.114 (0.105)	0.278764	0.964149	122	0.114 (0.105)	0.278764	0.976823	68	0.114 (0.105)	0.278764	0.723353	137	0.114 (0.105)	0.278764	0.86882	140	0.038 (0.058)	0.512609	0.9675	175	0.038 (0.058)	0.512609	0.888905	82	0.038 (0.058)	0.512609	0.999785	245	0.038 (0.058)	0.512609	0.742564	327	NA	NA	NA	327	NA	NA	NA	NA
Q5T1S8	416	-0.06 (0.05)	0.23727	0.58514	238	-0.086 (0.062)	0.164099	0.560671	178	-0.022 (0.085)	0.798105	0.981666	156	-0.17 (0.087)	0.0523719	0.86622	86	0.165 (0.102)	0.108168	0.599061	174	-0.087 (0.08)	0.278867	0.86882	168	-0.146 (0.082)	0.0775952	0.95734	229	0.008 (0.065)	0.896542	0.975961	107	-0.143 (0.105)	0.178327	0.999785	309	-0.039 (0.058)	0.499356	0.733428	416	-0.152 (0.106)	0.153819	0.999775	416	-0.032 (0.057)	0.571397	0.780154	0.320363
Q9ULI3	450	0.027 (0.048)	0.563296	0.829719	265	0.005 (0.06)	0.939529	0.984215	185	0.058 (0.077)	0.456382	0.964149	164	-0.017 (0.089)	0.843684	0.993614	94	0.006 (0.095)	0.947398	0.986591	192	0.076 (0.07)	0.279083	0.86882	181	0.032 (0.087)	0.709084	0.967752	250	0.01 (0.057)	0.861504	0.963862	111	-0.133 (0.096)	0.165845	0.999785	339	0.083 (0.055)	0.131335	0.402188	450	-0.141 (0.097)	0.147492	0.999775	450	0.08 (0.054)	0.142066	0.426197	0.0476969
O00533	450	0.049 (0.048)	0.315294	0.64807	265	0.05 (0.058)	0.39071	0.733432	185	0.05 (0.085)	0.558005	0.968703	164	0.013 (0.084)	0.873717	0.999769	94	0.05 (0.098)	0.607074	0.893587	192	0.082 (0.076)	0.279171	0.86882	181	0.072 (0.076)	0.33856	0.95734	250	0.045 (0.065)	0.49084	0.886607	111	0.003 (0.102)	0.976375	0.999785	339	0.069 (0.055)	0.215479	0.50697	450	-0.009 (0.103)	0.931252	0.999775	450	0.065 (0.055)	0.23754	0.527391	0.526342
Q9UHG3	450	0.018 (0.047)	0.707902	0.892038	265	0.001 (0.059)	0.988154	0.995109	185	0.041 (0.077)	0.593526	0.972958	164	-0.077 (0.079)	0.328431	0.978879	94	0.156 (0.142)	0.274832	0.723353	192	0.072 (0.067)	0.280338	0.86882	181	0.049 (0.07)	0.486457	0.9675	250	-0.015 (0.065)	0.822722	0.955289	111	-0.018 (0.101)	0.854917	0.999785	339	0.038 (0.054)	0.47952	0.719889	450	-0.045 (0.1)	0.657825	0.999775	450	0.036 (0.054)	0.507315	0.735337	0.483896
Q8N9I0	361	0.065 (0.054)	0.223881	0.574871	216	0.141 (0.07)	0.0441354	0.394145	145	-0.011 (0.084)	0.896622	0.990671	135	0.014 (0.095)	0.88162	0.999769	77	0.097 (0.109)	0.37456	0.782981	149	0.09 (0.083)	0.280428	0.86882	148	0.066 (0.061)	0.276475	0.95734	200	0.102 (0.068)	0.138768	0.694017	92	0.098 (0.121)	0.422281	0.999785	269	0.066 (0.061)	0.276475	0.557685	361	0.084 (0.12)	0.485403	0.999775	361	0.066 (0.06)	0.274144	0.562141	0.895579
P20933	450	0.113 (0.047)	0.01696	0.388612	265	0.098 (0.063)	0.124617	0.51486	185	0.132 (0.072)	0.0695618	0.92786	164	0.163 (0.084)	0.0530345	0.86622	94	0.119 (0.105)	0.258407	0.716874	192	0.076 (0.07)	0.280574	0.86882	181	0.074 (0.082)	0.372788	0.95734	250	0.124 (0.059)	0.036923	0.633966	111	0.129 (0.099)	0.197739	0.999785	339	0.105 (0.054)	0.0549915	0.310386	450	0.135 (0.1)	0.178375	0.999775	450	0.107 (0.054)	0.0460384	0.295789	0.806171
Q01995	450	-0.107 (0.053)	0.0428472	0.407519	265	-0.162 (0.062)	0.00934618	0.394145	185	-0.015 (0.095)	0.871903	0.990671	164	-0.119 (0.102)	0.24815	0.97537	94	-0.174 (0.105)	0.101744	0.590424	192	-0.086 (0.079)	0.281067	0.86882	181	-0.147 (0.086)	0.0887508	0.95734	250	-0.088 (0.068)	0.197542	0.734001	111	-0.22 (0.113)	0.0547583	0.999785	339	-0.079 (0.061)	0.196057	0.485613	450	-0.158 (0.108)	0.145407	0.999775	450	-0.097 (0.059)	0.10218	0.372586	0.607864
Q07507	450	0.018 (0.048)	0.70751	0.892038	265	-0.007 (0.058)	0.906015	0.978566	185	0.051 (0.081)	0.529899	0.968703	164	-0.045 (0.082)	0.585862	0.985967	94	0.005 (0.105)	0.965165	0.993057	192	0.078 (0.072)	0.281601	0.86882	181	0 (0.074)	0.997298	0.999312	250	0.027 (0.063)	0.668592	0.915226	111	-0.059 (0.083)	0.475174	0.999785	339	0.059 (0.058)	0.317577	0.595463	450	-0.065 (0.083)	0.432391	0.999775	450	0.058 (0.058)	0.318539	0.594082	0.221704
Q86X29	450	0.088 (0.048)	0.0657802	0.443741	265	0.083 (0.058)	0.156379	0.547084	185	0.1 (0.08)	0.215132	0.962571	164	0.059 (0.084)	0.483975	0.984489	94	0.166 (0.107)	0.121988	0.616258	192	0.076 (0.071)	0.28174	0.86882	181	0.018 (0.08)	0.820329	0.981998	250	0.095 (0.061)	0.121058	0.685202	111	0.02 (0.095)	0.830584	0.999785	339	0.113 (0.055)	0.0415612	0.296572	450	0.022 (0.095)	0.820337	0.999775	450	0.11 (0.055)	0.0459676	0.295789	0.419044
Q9UI40	450	0.098 (0.048)	0.040585	0.406033	265	0.119 (0.057)	0.0382339	0.394145	185	0.072 (0.084)	0.392417	0.964149	164	0.062 (0.083)	0.458565	0.984489	94	0.204 (0.102)	0.0497214	0.515768	192	0.079 (0.073)	0.282254	0.86882	181	0.045 (0.081)	0.576662	0.9675	250	0.117 (0.062)	0.0608351	0.648874	111	-0.035 (0.099)	0.724264	0.999785	339	0.142 (0.055)	0.0100771	0.242483	450	-0.033 (0.099)	0.73989	0.999775	450	0.137 (0.054)	0.0118201	0.229105	0.129455
Q12860	450	0.097 (0.047)	0.0393645	0.404362	265	0.119 (0.056)	0.0335512	0.394145	185	0.067 (0.084)	0.424057	0.964149	164	0.051 (0.08)	0.521576	0.984489	94	0.227 (0.098)	0.0235645	0.447925	192	0.079 (0.073)	0.282826	0.86882	181	0.051 (0.075)	0.495829	0.9675	250	0.108 (0.063)	0.0858171	0.650037	111	0.036 (0.1)	0.723093	0.999785	339	0.119 (0.054)	0.0266046	0.264752	450	0.025 (0.101)	0.808411	0.999775	450	0.117 (0.053)	0.0279887	0.263599	0.418743
O00468	450	0.053 (0.049)	0.285623	0.626137	265	0.037 (0.061)	0.544071	0.825882	185	0.083 (0.083)	0.316956	0.964149	164	0.017 (0.089)	0.849063	0.994716	94	0.041 (0.124)	0.743541	0.943011	192	0.073 (0.068)	0.283136	0.86882	181	0.072 (0.08)	0.367862	0.95734	250	0.023 (0.063)	0.715235	0.93009	111	0.022 (0.101)	0.824564	0.999785	339	0.066 (0.057)	0.24352	0.52706	450	0.019 (0.1)	0.847936	0.999775	450	0.063 (0.056)	0.259749	0.54681	0.6978
Q02818	450	0.122 (0.049)	0.0134188	0.388612	265	0.145 (0.058)	0.0138098	0.394145	185	0.093 (0.087)	0.289401	0.964149	164	0.082 (0.083)	0.3268	0.978879	94	0.234 (0.097)	0.0174539	0.423959	192	0.085 (0.079)	0.284261	0.86882	181	0.013 (0.077)	0.860837	0.987798	250	0.191 (0.066)	0.00402068	0.55951	111	0.045 (0.099)	0.65026	0.999785	339	0.143 (0.057)	0.0119747	0.243727	450	0.036 (0.099)	0.716218	0.999775	450	0.148 (0.056)	0.00804324	0.229105	0.315196
Q92876	450	0.122 (0.047)	0.0102042	0.383253	265	0.091 (0.055)	0.100497	0.484606	185	0.182 (0.086)	0.0361952	0.92786	164	0.11 (0.078)	0.163286	0.92868	94	0.236 (0.109)	0.0326562	0.478511	192	0.078 (0.072)	0.284265	0.86882	181	0.073 (0.075)	0.33546	0.95734	250	0.111 (0.063)	0.0802238	0.650037	111	0.058 (0.1)	0.566872	0.999785	339	0.139 (0.054)	0.0105656	0.242483	450	0.066 (0.101)	0.511934	0.999775	450	0.138 (0.054)	0.0100906	0.229105	0.52626
Q9P2K9	337	NA	NA	NA	194	0.007 (0.052)	0.889301	0.97319	143	-0.041 (0.085)	0.631421	0.976521	128	0.09 (0.083)	0.28427	0.976823	67	0.09 (0.083)	0.28427	0.723353	142	0.09 (0.083)	0.28427	0.86882	142	0.157 (0.108)	0.151375	0.95734	183	0.157 (0.108)	0.151375	0.70573	84	0.157 (0.108)	0.151375	0.999785	253	0.157 (0.108)	0.151375	0.438723	337	NA	NA	NA	337	NA	NA	NA	NA
P01766	440	-0.019 (0.048)	0.693287	0.886143	262	-0.046 (0.058)	0.425779	0.757203	178	0.017 (0.085)	0.846214	0.98725	161	0.005 (0.084)	0.953222	0.999769	93	-0.218 (0.098)	0.0285812	0.471696	186	0.082 (0.076)	0.284376	0.86882	179	0.06 (0.074)	0.419016	0.962312	242	-0.079 (0.067)	0.242451	0.757901	110	0.042 (0.095)	0.659964	0.999785	330	-0.048 (0.057)	0.397992	0.657994	440	0.062 (0.096)	0.517589	0.999775	440	-0.048 (0.057)	0.400726	0.649012	0.325488
P48723	450	0.051 (0.049)	0.291885	0.634897	265	0.1 (0.061)	0.100115	0.484606	185	-0.005 (0.081)	0.95346	0.994345	164	0.081 (0.09)	0.366976	0.984489	94	0.277 (0.101)	0.00736515	0.37115	192	-0.075 (0.07)	0.284947	0.86882	181	-0.028 (0.082)	0.729982	0.967752	250	0.089 (0.063)	0.160511	0.713974	111	-0.028 (0.1)	0.782278	0.999785	339	0.072 (0.056)	0.203305	0.491789	450	-0.043 (0.1)	0.665749	0.999775	450	0.08 (0.055)	0.150463	0.436309	0.279125
Q05682	375	0.055 (0.054)	0.30681	0.642787	222	0.055 (0.071)	0.436314	0.763209	153	0.054 (0.083)	0.510227	0.968703	129	0.009 (0.109)	0.932382	0.999769	72	0.097 (0.139)	0.488064	0.839659	174	0.073 (0.069)	0.286523	0.86882	148	0.038 (0.06)	0.52772	0.9675	211	0.061 (0.075)	0.415883	0.854718	87	0.103 (0.122)	0.399162	0.999785	288	0.038 (0.06)	0.52772	0.751272	375	0.136 (0.115)	0.240708	0.999775	375	0.033 (0.06)	0.579617	0.785908	0.42922
P21583	241	NA	NA	NA	146	-0.085 (0.08)	0.286648	0.675483	95	-0.085 (0.08)	0.286648	0.964149	88	-0.085 (0.08)	0.286648	0.976823	48	-0.085 (0.08)	0.286648	0.725201	105	-0.085 (0.08)	0.286648	0.86882	94	NA	NA	NA	136	NA	NA	NA	58	NA	NA	NA	183	NA	NA	NA	241	NA	NA	NA	241	NA	NA	NA	NA
P33241	171	NA	NA	NA	107	0.095 (0.089)	0.286918	0.675483	64	0.095 (0.089)	0.286918	0.964149	53	0.095 (0.089)	0.286918	0.976823	38	0.095 (0.089)	0.286918	0.725201	80	0.095 (0.089)	0.286918	0.86882	65	NA	NA	NA	99	NA	NA	NA	36	NA	NA	NA	135	NA	NA	NA	171	NA	NA	NA	171	NA	NA	NA	NA
O60613	450	-0.032 (0.047)	0.49812	0.785727	265	-0.051 (0.061)	0.402892	0.744696	185	-0.008 (0.075)	0.917761	0.9929	164	-0.162 (0.097)	0.0970827	0.892116	94	-0.141 (0.108)	0.197449	0.66799	192	0.066 (0.062)	0.287384	0.86882	181	-0.093 (0.085)	0.274437	0.95734	250	-0.014 (0.057)	0.803476	0.953588	111	-0.118 (0.11)	0.285061	0.999785	339	-0.012 (0.053)	0.8148	0.920821	450	-0.131 (0.111)	0.237743	0.999775	450	-0.01 (0.052)	0.842065	0.935977	0.324018
Q8N145	441	0.059 (0.047)	0.214153	0.565501	257	0.008 (0.051)	0.871085	0.96314	184	0.215 (0.103)	0.0379495	0.92786	160	0.08 (0.085)	0.352063	0.984489	90	-0.009 (0.098)	0.926747	0.980959	191	0.077 (0.072)	0.28855	0.86882	174	0.14 (0.082)	0.0913733	0.95734	248	0.054 (0.059)	0.364321	0.824374	110	0.051 (0.087)	0.558274	0.999785	331	0.068 (0.056)	0.228318	0.517368	441	0.034 (0.088)	0.696137	0.999775	441	0.069 (0.056)	0.221526	0.509266	0.739317
P13987	450	0.12 (0.047)	0.011288	0.388612	265	0.127 (0.057)	0.0264246	0.394145	185	0.114 (0.083)	0.167686	0.954249	164	0.131 (0.08)	0.10235	0.892116	94	0.153 (0.095)	0.110019	0.60042	192	0.081 (0.076)	0.288732	0.86882	181	0.122 (0.079)	0.124764	0.95734	250	0.098 (0.062)	0.11616	0.679428	111	0.073 (0.091)	0.42548	0.999785	339	0.144 (0.056)	0.0104542	0.242483	450	0.071 (0.092)	0.437461	0.999775	450	0.138 (0.055)	0.0126429	0.233675	0.532399
O60565	319	NA	NA	NA	189	0.04 (0.06)	0.507179	0.803591	130	0.04 (0.06)	0.507179	0.968703	106	0.04 (0.06)	0.507179	0.984489	66	0.04 (0.06)	0.507179	0.848985	147	0.091 (0.085)	0.288873	0.86882	124	-0.015 (0.058)	0.798321	0.975511	181	-0.015 (0.058)	0.798321	0.953588	73	-0.015 (0.058)	0.798321	0.999785	246	-0.015 (0.058)	0.798321	0.913365	319	NA	NA	NA	319	NA	NA	NA	NA
P08493	450	-0.041 (0.051)	0.422773	0.723174	265	-0.053 (0.058)	0.358433	0.720639	185	-0.018 (0.095)	0.845914	0.98725	164	0.029 (0.091)	0.748727	0.985967	94	-0.095 (0.105)	0.368087	0.775957	192	-0.08 (0.076)	0.288926	0.86882	181	-0.078 (0.08)	0.328368	0.95734	250	0.007 (0.066)	0.911803	0.98199	111	-0.13 (0.115)	0.257661	0.999785	339	-0.015 (0.057)	0.797199	0.913176	450	-0.098 (0.114)	0.387863	0.999775	450	-0.028 (0.056)	0.616933	0.810732	0.571363
O75094	450	0.015 (0.048)	0.757687	0.904541	265	-0.003 (0.053)	0.954627	0.987712	185	0.059 (0.097)	0.539152	0.968703	164	0.023 (0.081)	0.772167	0.985967	94	0.124 (0.09)	0.169688	0.645746	192	-0.087 (0.082)	0.289268	0.86882	181	-0.074 (0.075)	0.324955	0.95734	250	0.072 (0.063)	0.251434	0.761608	111	-0.037 (0.094)	0.694014	0.999785	339	0.036 (0.056)	0.516548	0.746308	450	-0.044 (0.095)	0.644057	0.999775	450	0.034 (0.055)	0.534493	0.7539	0.475179
P21741	450	0.059 (0.047)	0.206189	0.55341	265	0.035 (0.065)	0.594843	0.842945	185	0.082 (0.07)	0.240187	0.964149	164	0.034 (0.081)	0.675819	0.985967	94	0.074 (0.099)	0.453434	0.82798	192	0.077 (0.073)	0.290702	0.86882	181	0.054 (0.074)	0.467738	0.9675	250	0.125 (0.062)	0.0466868	0.633966	111	0.017 (0.092)	0.854665	0.999785	339	0.074 (0.055)	0.182618	0.472902	450	0.019 (0.094)	0.837641	0.999775	450	0.075 (0.055)	0.175253	0.468968	0.610713
Q8NI22	450	0.043 (0.048)	0.368557	0.693963	265	0.045 (0.057)	0.431955	0.760757	185	0.041 (0.083)	0.623289	0.976521	164	0.055 (0.084)	0.516532	0.984489	94	0.254 (0.1)	0.012754	0.37115	192	-0.076 (0.071)	0.291431	0.86882	181	-0.043 (0.077)	0.572996	0.9675	250	0.064 (0.064)	0.321315	0.79446	111	-0.071 (0.098)	0.472287	0.999785	339	0.077 (0.055)	0.159773	0.446334	450	-0.071 (0.098)	0.46821	0.999775	450	0.077 (0.054)	0.154474	0.441805	0.183474
P07492	447	-0.021 (0.05)	0.678081	0.880713	265	-0.031 (0.059)	0.604913	0.849287	182	-0.004 (0.09)	0.964308	0.995043	163	-0.142 (0.083)	0.0880552	0.892116	94	0.004 (0.119)	0.974107	0.996457	190	0.08 (0.076)	0.291488	0.86882	181	-0.133 (0.079)	0.0954037	0.95734	247	0.035 (0.065)	0.590614	0.894998	110	-0.101 (0.09)	0.260437	0.999785	337	0.017 (0.06)	0.779809	0.903928	447	-0.105 (0.09)	0.242127	0.999775	447	0.014 (0.059)	0.808209	0.915006	0.257928
P50995	146	NA	NA	NA	94	0.109 (0.103)	0.29168	0.681447	52	0.109 (0.103)	0.29168	0.964149	62	0.109 (0.103)	0.29168	0.976823	32	0.109 (0.103)	0.29168	0.726931	52	0.109 (0.103)	0.29168	0.86882	62	NA	NA	NA	79	NA	NA	NA	47	NA	NA	NA	99	NA	NA	NA	146	NA	NA	NA	146	NA	NA	NA	NA
P08572	450	0.007 (0.048)	0.891075	0.967739	265	-0.018 (0.059)	0.766107	0.929247	185	0.035 (0.08)	0.663275	0.976521	164	-0.063 (0.087)	0.465482	0.984489	94	-0.029 (0.091)	0.750301	0.943011	192	0.079 (0.075)	0.292688	0.86882	181	0.009 (0.084)	0.916045	0.994888	250	-0.011 (0.058)	0.84574	0.959553	111	-0.193 (0.103)	0.0638539	0.999785	339	0.06 (0.054)	0.263871	0.548145	450	-0.184 (0.106)	0.0844863	0.999775	450	0.054 (0.053)	0.310455	0.588428	0.0455989
Q92496	411	-0.002 (0.05)	0.969924	0.990904	243	-0.066 (0.062)	0.288088	0.676841	168	0.076 (0.085)	0.372297	0.964149	147	0.001 (0.1)	0.99559	0.999769	88	-0.154 (0.098)	0.119764	0.616032	176	0.076 (0.072)	0.293678	0.86882	164	0.043 (0.075)	0.567265	0.9675	232	-0.026 (0.068)	0.697317	0.927455	97	0.165 (0.115)	0.152855	0.999785	314	-0.047 (0.056)	0.398997	0.657994	411	0.172 (0.111)	0.122386	0.999775	411	-0.044 (0.056)	0.426758	0.672496	0.0816024
Q86Y38	450	0.052 (0.048)	0.275484	0.618504	265	0.068 (0.056)	0.224819	0.624358	185	0.025 (0.086)	0.768879	0.976521	164	-0.017 (0.089)	0.847257	0.994716	94	0.133 (0.103)	0.199852	0.67046	192	0.071 (0.068)	0.293741	0.86882	181	0.014 (0.076)	0.855956	0.987798	250	0.095 (0.064)	0.139915	0.694407	111	-0.036 (0.098)	0.715616	0.999785	339	0.085 (0.055)	0.121104	0.388891	450	-0.048 (0.099)	0.623502	0.999775	450	0.082 (0.054)	0.130668	0.407584	0.24568
P14550	429	-0.017 (0.048)	0.71815	0.894368	256	-0.138 (0.061)	0.0236305	0.394145	173	0.132 (0.077)	0.0885735	0.92786	155	0.082 (0.095)	0.389487	0.984489	91	-0.042 (0.093)	0.656773	0.912915	183	-0.072 (0.068)	0.294192	0.86882	169	-0.003 (0.071)	0.968311	0.998398	241	-0.011 (0.068)	0.867924	0.964711	103	0.139 (0.112)	0.21866	0.999785	326	-0.057 (0.053)	0.284304	0.563296	429	0.154 (0.11)	0.163915	0.999775	429	-0.057 (0.053)	0.285866	0.568257	0.0862416
Q9UHC6	450	0.053 (0.049)	0.278292	0.618504	265	0.048 (0.058)	0.410983	0.751791	185	0.066 (0.087)	0.449356	0.964149	164	0.035 (0.093)	0.710178	0.985967	94	0.04 (0.096)	0.676014	0.918413	192	0.077 (0.073)	0.295265	0.86882	181	0.092 (0.078)	0.238365	0.95734	250	0.038 (0.066)	0.561124	0.892785	111	0.036 (0.105)	0.730642	0.999785	339	0.063 (0.056)	0.26247	0.546926	450	0.035 (0.107)	0.742544	0.999775	450	0.058 (0.055)	0.291925	0.574772	0.84813
Q9Y3Q3	398	0.027 (0.05)	0.59154	0.847356	230	0.017 (0.059)	0.77735	0.932237	168	0.046 (0.088)	0.59705	0.972958	147	-0.001 (0.089)	0.990801	0.999769	80	-0.053 (0.123)	0.670297	0.914984	171	0.074 (0.07)	0.295478	0.86882	161	-0.016 (0.075)	0.826397	0.981998	220	0.038 (0.069)	0.583867	0.894998	102	-0.029 (0.102)	0.776895	0.999785	296	0.049 (0.058)	0.391402	0.651008	398	-0.042 (0.103)	0.685031	0.999775	398	0.048 (0.057)	0.401997	0.649012	0.445882
Q9UKU9	450	0.143 (0.047)	0.00263673	0.377146	265	0.104 (0.059)	0.07731	0.446957	185	0.198 (0.079)	0.0129136	0.92786	164	0.149 (0.082)	0.0688148	0.889361	94	0.289 (0.109)	0.00960723	0.37115	192	0.074 (0.07)	0.295517	0.86882	181	0.071 (0.078)	0.363399	0.95734	250	0.174 (0.061)	0.00495348	0.55951	111	0.067 (0.088)	0.450866	0.999785	339	0.173 (0.056)	0.00228869	0.242483	450	0.055 (0.089)	0.536564	0.999775	450	0.178 (0.056)	0.00150768	0.229105	0.23656
P09681	322	NA	NA	NA	197	-0.072 (0.068)	0.295692	0.681621	125	-0.072 (0.068)	0.295692	0.964149	113	-0.072 (0.068)	0.295692	0.976823	69	-0.072 (0.068)	0.295692	0.728031	140	-0.072 (0.068)	0.295692	0.86882	123	-0.002 (0.055)	0.971292	0.998398	182	-0.002 (0.055)	0.971292	0.989771	71	-0.002 (0.055)	0.971292	0.999785	251	-0.002 (0.055)	0.971292	0.988461	322	NA	NA	NA	322	NA	NA	NA	NA
Q9NZ08	450	0.057 (0.047)	0.2238	0.574871	265	0.056 (0.055)	0.306105	0.685307	185	0.065 (0.087)	0.45896	0.964149	164	0.005 (0.077)	0.9499	0.999769	94	0.136 (0.105)	0.198777	0.67046	192	0.078 (0.074)	0.296336	0.86882	181	0.026 (0.076)	0.72961	0.967752	250	0.095 (0.063)	0.130393	0.694017	111	0.01 (0.092)	0.913266	0.999785	339	0.074 (0.055)	0.185195	0.472902	450	0.02 (0.093)	0.830327	0.999775	450	0.071 (0.055)	0.199231	0.489226	0.639099
Q14019	450	0.079 (0.048)	0.102403	0.463376	265	0.048 (0.057)	0.394802	0.737249	185	0.132 (0.086)	0.12674	0.954249	164	0.042 (0.081)	0.603394	0.985967	94	0.179 (0.118)	0.132765	0.630917	192	0.081 (0.077)	0.296338	0.86882	181	0.075 (0.079)	0.346222	0.95734	250	0.035 (0.064)	0.580666	0.894998	111	0.052 (0.09)	0.567558	0.999785	339	0.094 (0.059)	0.112932	0.383502	450	0.052 (0.091)	0.569281	0.999775	450	0.096 (0.058)	0.0990351	0.368005	0.674186
Q92956	360	0.062 (0.053)	0.245556	0.597001	217	0.098 (0.065)	0.137455	0.530218	143	0.011 (0.09)	0.903416	0.990671	133	0 (0.093)	0.999719	0.999769	75	0.115 (0.123)	0.353867	0.766749	152	0.082 (0.078)	0.296858	0.86882	145	0.104 (0.064)	0.101943	0.95734	201	0.124 (0.068)	0.0701338	0.650037	90	-0.043 (0.098)	0.661791	0.999785	270	0.104 (0.064)	0.101943	0.373984	360	-0.032 (0.099)	0.743504	0.999775	360	0.1 (0.063)	0.113748	0.382145	0.258828
P13500	450	0.018 (0.047)	0.695699	0.888069	265	-0.032 (0.058)	0.582386	0.836147	185	0.089 (0.078)	0.2592	0.964149	164	0.101 (0.087)	0.244258	0.97537	94	0.062 (0.101)	0.544165	0.865335	192	-0.072 (0.069)	0.297059	0.86882	181	-0.08 (0.079)	0.314679	0.95734	250	0.054 (0.061)	0.371804	0.832593	111	-0.003 (0.096)	0.972609	0.999785	339	0.016 (0.055)	0.777446	0.903928	450	0.016 (0.097)	0.869795	0.999775	450	0.019 (0.054)	0.721717	0.873106	0.974434
Q96DB5	379	-0.02 (0.053)	0.704266	0.891729	215	-0.094 (0.069)	0.175291	0.573492	164	0.061 (0.083)	0.462408	0.964149	139	-0.057 (0.095)	0.548284	0.984489	79	-0.125 (0.097)	0.200369	0.670531	161	0.091 (0.087)	0.297373	0.86882	147	-0.014 (0.062)	0.82204	0.981998	216	0.011 (0.068)	0.872722	0.967523	91	-0.051 (0.106)	0.629732	0.999785	288	-0.014 (0.062)	0.82204	0.923393	379	-0.052 (0.113)	0.647966	0.999775	379	-0.011 (0.061)	0.85393	0.941771	0.752208
P35527	450	-0.011 (0.047)	0.822478	0.931713	265	0.029 (0.058)	0.618983	0.856024	185	-0.061 (0.079)	0.439769	0.964149	164	0.056 (0.084)	0.508617	0.984489	94	0.017 (0.113)	0.878725	0.974078	192	-0.069 (0.066)	0.297551	0.86882	181	0.089 (0.079)	0.262273	0.95734	250	-0.059 (0.061)	0.329963	0.795661	111	0.068 (0.096)	0.477147	0.999785	339	-0.038 (0.054)	0.484958	0.724919	450	0.081 (0.098)	0.405599	0.999775	450	-0.038 (0.054)	0.474921	0.711724	0.283051
Q92187	438	0.012 (0.048)	0.802598	0.922385	258	0.091 (0.058)	0.1146	0.50032	180	-0.109 (0.083)	0.18986	0.956704	160	0.137 (0.095)	0.151513	0.92868	91	0.071 (0.113)	0.528976	0.857678	187	-0.068 (0.065)	0.297814	0.86882	177	0.002 (0.08)	0.984105	0.998735	242	0.024 (0.062)	0.705094	0.92773	109	0.131 (0.1)	0.19054	0.999785	329	-0.02 (0.055)	0.713995	0.870884	438	0.125 (0.103)	0.226298	0.999775	438	-0.018 (0.054)	0.736561	0.87899	0.217906
Q9H3S3	450	-0.04 (0.047)	0.394697	0.706873	265	-0.009 (0.056)	0.865645	0.962112	185	-0.095 (0.084)	0.257327	0.964149	164	-0.01 (0.081)	0.903789	0.999769	94	-0.035 (0.094)	0.711951	0.93437	192	-0.077 (0.074)	0.298075	0.86882	181	-0.05 (0.081)	0.539042	0.9675	250	-0.025 (0.057)	0.661149	0.914984	111	0.054 (0.093)	0.563841	0.999785	339	-0.073 (0.055)	0.183163	0.472902	450	0.059 (0.095)	0.53469	0.999775	450	-0.072 (0.054)	0.183187	0.474786	0.231215
O94919	450	0.066 (0.049)	0.18259	0.528425	265	0.079 (0.061)	0.200118	0.602792	185	0.051 (0.082)	0.532616	0.968703	164	0.078 (0.086)	0.366208	0.984489	94	0.005 (0.114)	0.964841	0.993057	192	0.075 (0.072)	0.298118	0.86882	181	0.053 (0.08)	0.511745	0.9675	250	0.043 (0.065)	0.509068	0.887891	111	0.019 (0.093)	0.839041	0.999785	339	0.084 (0.059)	0.152087	0.439049	450	0.045 (0.092)	0.625135	0.999775	450	0.074 (0.058)	0.198707	0.488551	0.787665
P48637	450	-0.032 (0.048)	0.495596	0.785427	265	-0.044 (0.056)	0.437077	0.763946	185	-0.013 (0.085)	0.878541	0.990671	164	-0.097 (0.087)	0.266994	0.976823	94	-0.139 (0.104)	0.185387	0.664417	192	0.074 (0.071)	0.298941	0.86882	181	-0.114 (0.077)	0.141836	0.95734	250	-0.005 (0.062)	0.939341	0.984793	111	-0.168 (0.113)	0.138653	0.999785	339	-0.002 (0.055)	0.9767	0.991641	450	-0.176 (0.116)	0.128045	0.999775	450	-0.003 (0.054)	0.953947	0.981705	0.175371
P02778	182	NA	NA	NA	100	-0.089 (0.085)	0.299686	0.684108	82	-0.089 (0.085)	0.299686	0.964149	60	-0.089 (0.085)	0.299686	0.976823	34	-0.089 (0.085)	0.299686	0.731029	88	-0.089 (0.085)	0.299686	0.86882	77	NA	NA	NA	96	NA	NA	NA	46	NA	NA	NA	136	NA	NA	NA	182	NA	NA	NA	182	NA	NA	NA	NA
Q9NQ76	439	0.075 (0.048)	0.115919	0.47214	258	0.088 (0.059)	0.132461	0.523721	181	0.059 (0.083)	0.476826	0.967558	158	0.093 (0.082)	0.25877	0.976823	93	0.047 (0.109)	0.66387	0.914984	188	0.074 (0.072)	0.302044	0.86882	174	0.043 (0.08)	0.589653	0.9675	246	0.115 (0.063)	0.0691356	0.650037	105	0.055 (0.094)	0.559328	0.999785	334	0.078 (0.056)	0.165253	0.453209	439	0.094 (0.097)	0.337444	0.999775	439	0.07 (0.055)	0.202298	0.49079	0.831576
P26012	341	-0.084 (0.054)	0.12348	0.479107	205	-0.218 (0.065)	0.00100177	0.351483	136	-0.218 (0.065)	0.00100177	0.92786	129	-0.125 (0.088)	0.157167	0.92868	74	-0.119 (0.115)	0.302335	0.733838	138	-0.119 (0.115)	0.302335	0.86882	141	-0.004 (0.093)	0.967684	0.998398	186	-0.004 (0.093)	0.967684	0.98879	91	-0.004 (0.093)	0.967684	0.999785	250	-0.004 (0.093)	0.967684	0.987783	341	-0.009 (0.098)	0.926276	0.999775	341	-0.126 (0.066)	0.0568114	0.306668	0.319987
A0A075B6I4	384	-0.045 (0.049)	0.356505	0.683438	232	-0.12 (0.056)	0.0346694	0.394145	152	0.095 (0.092)	0.305905	0.964149	144	0 (0.085)	0.997913	0.999769	77	-0.068 (0.109)	0.533908	0.858569	163	-0.078 (0.076)	0.302615	0.86882	154	-0.031 (0.075)	0.682442	0.967752	216	-0.059 (0.066)	0.366342	0.827555	98	0.044 (0.088)	0.619375	0.999785	286	-0.066 (0.059)	0.261763	0.546926	384	0.021 (0.1)	0.835281	0.999775	384	-0.067 (0.057)	0.240057	0.530396	0.446154
Q9BQT9	450	0.086 (0.049)	0.0770658	0.443741	265	0.084 (0.06)	0.164449	0.560671	185	0.098 (0.082)	0.231511	0.964149	164	0.102 (0.084)	0.226064	0.966033	94	0.071 (0.103)	0.491517	0.839659	192	0.077 (0.075)	0.303196	0.86882	181	0.043 (0.087)	0.617828	0.967752	250	0.119 (0.062)	0.0547003	0.641819	111	0.03 (0.09)	0.741569	0.999785	339	0.116 (0.058)	0.0472801	0.305888	450	0.019 (0.089)	0.831764	0.999775	450	0.113 (0.057)	0.0486651	0.297609	0.370452
P28799	450	0.061 (0.048)	0.198179	0.54649	265	0.012 (0.058)	0.831092	0.954044	185	0.136 (0.081)	0.0965781	0.92786	164	-0.011 (0.08)	0.887812	0.999769	94	0.164 (0.105)	0.120367	0.616032	192	0.077 (0.075)	0.303203	0.86882	181	0.006 (0.078)	0.93967	0.996985	250	0.066 (0.063)	0.295216	0.789942	111	-0.041 (0.089)	0.64793	0.999785	339	0.103 (0.057)	0.0738844	0.332801	450	-0.029 (0.09)	0.75086	0.999775	450	0.099 (0.057)	0.0818689	0.347963	0.229731
Q9UKQ2	450	0.043 (0.048)	0.369746	0.694867	265	0.06 (0.057)	0.291537	0.681447	185	0.013 (0.086)	0.874995	0.990671	164	0.019 (0.083)	0.823866	0.988943	94	0.006 (0.106)	0.958529	0.991231	192	0.077 (0.075)	0.303321	0.86882	181	0.091 (0.074)	0.217213	0.95734	250	-0.047 (0.066)	0.481024	0.878751	111	-0.03 (0.097)	0.759336	0.999785	339	0.067 (0.056)	0.233588	0.520622	450	-0.011 (0.097)	0.905734	0.999775	450	0.061 (0.055)	0.268869	0.558223	0.513644
Q9UBQ6	450	0.069 (0.048)	0.154089	0.510498	265	0.082 (0.06)	0.173578	0.570692	185	0.059 (0.08)	0.466299	0.965351	164	0.037 (0.085)	0.66102	0.985967	94	0.118 (0.098)	0.232987	0.700805	192	0.077 (0.075)	0.303413	0.86882	181	0.083 (0.08)	0.303413	0.95734	250	0.055 (0.062)	0.380609	0.838171	111	0.027 (0.09)	0.766007	0.999785	339	0.093 (0.057)	0.107476	0.378927	450	0.022 (0.091)	0.809738	0.999775	450	0.087 (0.057)	0.125978	0.399302	0.543542
Q92692	450	0.029 (0.047)	0.536477	0.807272	265	0.017 (0.05)	0.728997	0.911095	185	0.068 (0.106)	0.521251	0.968703	164	0.032 (0.063)	0.609343	0.985967	94	-0.1 (0.119)	0.40485	0.806465	192	0.101 (0.098)	0.303807	0.86882	181	0.04 (0.059)	0.492528	0.9675	250	-0.045 (0.086)	0.603597	0.898874	111	0.029 (0.061)	0.630875	0.999785	339	0.032 (0.073)	0.661226	0.838709	450	0.028 (0.062)	0.649394	0.999775	450	0.03 (0.073)	0.677122	0.849674	0.98276
Q9H1U4	450	0.091 (0.048)	0.0559383	0.427517	265	0.065 (0.058)	0.267904	0.667969	185	0.135 (0.081)	0.0988566	0.92786	164	0.082 (0.083)	0.326768	0.978879	94	0.165 (0.104)	0.116005	0.604135	192	0.073 (0.071)	0.303825	0.86882	181	0.077 (0.077)	0.322603	0.95734	250	0.089 (0.063)	0.158355	0.712245	111	0.025 (0.101)	0.802414	0.999785	339	0.122 (0.055)	0.0264955	0.264752	450	0.001 (0.101)	0.994889	0.999775	450	0.118 (0.054)	0.0302757	0.273737	0.306424
O75888	323	NA	NA	NA	185	-0.111 (0.075)	0.140479	0.532925	138	-0.111 (0.075)	0.140479	0.954249	108	-0.111 (0.075)	0.140479	0.92868	65	-0.111 (0.075)	0.140479	0.634137	150	0.068 (0.066)	0.304752	0.86882	124	-0.013 (0.056)	0.81743	0.981998	186	-0.013 (0.056)	0.81743	0.953747	76	-0.013 (0.056)	0.81743	0.999785	247	-0.013 (0.056)	0.81743	0.922757	323	NA	NA	NA	323	NA	NA	NA	NA
P53801	371	0.038 (0.05)	0.441643	0.739003	223	0.103 (0.057)	0.074422	0.446957	148	-0.082 (0.091)	0.372046	0.964149	130	0.117 (0.084)	0.168085	0.92868	76	0.106 (0.088)	0.23433	0.700805	165	-0.087 (0.084)	0.305565	0.86882	153	0.048 (0.085)	0.571631	0.9675	207	0.012 (0.062)	0.841539	0.958717	84	0.044 (0.086)	0.608981	0.999785	287	0.043 (0.06)	0.470248	0.717212	371	0.019 (0.097)	0.840739	0.999775	371	0.046 (0.058)	0.420512	0.666433	0.810085
Q9Y5E9	359	-0.046 (0.054)	0.399344	0.710017	207	-0.105 (0.067)	0.11875	0.508379	152	0.037 (0.089)	0.68016	0.976521	130	-0.171 (0.095)	0.0733146	0.889361	76	-0.063 (0.112)	0.576535	0.875147	153	0.085 (0.083)	0.305669	0.86882	146	-0.065 (0.063)	0.306006	0.95734	199	-0.099 (0.07)	0.160268	0.713974	88	-0.001 (0.106)	0.991828	0.999785	271	-0.065 (0.063)	0.306006	0.587309	359	-0.001 (0.104)	0.995334	0.999775	359	-0.065 (0.063)	0.301742	0.583269	0.592379
O43493	450	0.052 (0.048)	0.285963	0.626183	265	0.068 (0.059)	0.249692	0.646972	185	0.031 (0.082)	0.70878	0.976521	164	-0.004 (0.084)	0.958527	0.999769	94	0.113 (0.105)	0.284516	0.723353	192	0.074 (0.072)	0.306548	0.86882	181	0.059 (0.081)	0.468824	0.9675	250	0.027 (0.061)	0.66338	0.915168	111	-0.056 (0.096)	0.563347	0.999785	339	0.096 (0.056)	0.0892367	0.358906	450	-0.065 (0.097)	0.506118	0.999775	450	0.09 (0.056)	0.107647	0.377823	0.168755
O94766	450	0.002 (0.047)	0.968277	0.990904	265	0.01 (0.057)	0.860037	0.962112	185	-0.009 (0.081)	0.91284	0.992603	164	-0.087 (0.088)	0.323996	0.978879	94	-0.004 (0.111)	0.968784	0.993645	192	0.068 (0.066)	0.306682	0.86882	181	-0.122 (0.076)	0.109537	0.95734	250	0.076 (0.061)	0.214797	0.741123	111	-0.121 (0.099)	0.220969	0.999785	339	0.039 (0.054)	0.476267	0.717485	450	-0.126 (0.101)	0.212031	0.999775	450	0.038 (0.054)	0.481503	0.716231	0.152261
Q7Z6L0	450	0.048 (0.048)	0.31676	0.650087	265	0.057 (0.057)	0.312589	0.688187	185	0.039 (0.086)	0.654913	0.976521	164	0.01 (0.087)	0.912503	0.999769	94	0.063 (0.097)	0.517107	0.853411	192	0.075 (0.073)	0.30713	0.86882	181	0.068 (0.083)	0.415648	0.962312	250	0.033 (0.06)	0.579423	0.894998	111	-0.127 (0.103)	0.22012	0.999785	339	0.1 (0.055)	0.0670686	0.32577	450	-0.129 (0.105)	0.221488	0.999775	450	0.095 (0.054)	0.0795795	0.344347	0.0583864
P18507	192	NA	NA	NA	114	0.088 (0.086)	0.307301	0.685307	78	0.088 (0.086)	0.307301	0.964149	65	0.088 (0.086)	0.307301	0.976823	42	0.088 (0.086)	0.307301	0.737195	85	0.088 (0.086)	0.307301	0.86882	69	NA	NA	NA	115	NA	NA	NA	45	NA	NA	NA	147	NA	NA	NA	192	NA	NA	NA	192	NA	NA	NA	NA
P05154	450	-0.079 (0.048)	0.103309	0.463376	265	-0.143 (0.06)	0.0176478	0.394145	185	0 (0.08)	0.998969	0.999941	164	-0.092 (0.081)	0.25735	0.976823	94	-0.052 (0.093)	0.576828	0.875147	192	-0.084 (0.082)	0.308886	0.86882	181	-0.111 (0.073)	0.132914	0.95734	250	-0.04 (0.07)	0.562669	0.892785	111	-0.052 (0.095)	0.588342	0.999785	339	-0.095 (0.057)	0.096532	0.366355	450	-0.042 (0.094)	0.655244	0.999775	450	-0.093 (0.056)	0.0987216	0.368005	0.640066
Q9H0E2	449	0.087 (0.047)	0.0667988	0.443741	265	0.089 (0.058)	0.124182	0.51486	184	0.088 (0.08)	0.274086	0.964149	164	0.121 (0.083)	0.147346	0.92868	94	0.088 (0.108)	0.417224	0.813062	191	0.071 (0.069)	0.309061	0.86882	180	0.184 (0.077)	0.01756	0.95734	250	0.017 (0.061)	0.787397	0.951214	111	0.218 (0.092)	0.0193616	0.999785	338	0.051 (0.056)	0.362474	0.629867	449	0.207 (0.095)	0.0302331	0.999775	449	0.049 (0.055)	0.376163	0.631877	0.151782
P08779	450	-0.012 (0.047)	0.805243	0.922385	265	0.079 (0.063)	0.206309	0.607796	185	-0.096 (0.072)	0.186079	0.956704	164	0.082 (0.084)	0.332588	0.978879	94	-0.045 (0.089)	0.616641	0.896754	192	-0.077 (0.076)	0.309106	0.86882	181	0.114 (0.072)	0.116427	0.95734	250	-0.128 (0.064)	0.0486668	0.633966	111	0.097 (0.089)	0.275978	0.999785	339	-0.052 (0.056)	0.350356	0.618502	450	0.101 (0.091)	0.268127	0.999775	450	-0.053 (0.055)	0.337562	0.607592	0.148569
P21246	450	0.108 (0.048)	0.0236497	0.388612	265	0.132 (0.057)	0.0219373	0.394145	185	0.076 (0.083)	0.360497	0.964149	164	0.075 (0.085)	0.380458	0.984489	94	0.222 (0.097)	0.0244902	0.455026	192	0.073 (0.072)	0.309367	0.86882	181	0.019 (0.076)	0.802779	0.978584	250	0.184 (0.062)	0.00318334	0.55951	111	-0.027 (0.099)	0.786782	0.999785	339	0.147 (0.054)	0.00731433	0.242483	450	-0.037 (0.1)	0.711719	0.999775	450	0.15 (0.054)	0.00559853	0.229105	0.098088
P40123	438	-0.032 (0.05)	0.51526	0.792894	254	-0.013 (0.059)	0.832178	0.954044	184	-0.059 (0.087)	0.500413	0.968703	159	-0.048 (0.106)	0.649178	0.985967	92	0.044 (0.093)	0.640582	0.905431	187	-0.073 (0.072)	0.309894	0.86882	176	-0.065 (0.08)	0.417009	0.962312	243	-0.015 (0.065)	0.8135	0.953588	107	0.021 (0.12)	0.861039	0.999785	331	-0.043 (0.056)	0.4465	0.701245	438	0.016 (0.122)	0.896357	0.999775	438	-0.043 (0.055)	0.433162	0.678805	0.657246
Q16363	450	0.048 (0.047)	0.306481	0.642787	265	0.089 (0.06)	0.142227	0.536107	185	0.005 (0.075)	0.948204	0.993712	164	-0.104 (0.083)	0.211464	0.962764	94	0.254 (0.097)	0.0104027	0.37115	192	0.071 (0.07)	0.309894	0.86882	181	-0.031 (0.074)	0.676843	0.967752	250	0.129 (0.061)	0.0357993	0.633966	111	-0.036 (0.093)	0.694867	0.999785	339	0.078 (0.055)	0.15728	0.444991	450	-0.043 (0.094)	0.644683	0.999775	450	0.079 (0.054)	0.146628	0.43252	0.259772
O43240	242	NA	NA	NA	137	-0.071 (0.069)	0.309987	0.68719	105	-0.071 (0.069)	0.309987	0.964149	87	-0.071 (0.069)	0.309987	0.976823	46	-0.071 (0.069)	0.309987	0.739683	109	-0.071 (0.069)	0.309987	0.86882	97	NA	NA	NA	131	NA	NA	NA	57	NA	NA	NA	185	NA	NA	NA	242	NA	NA	NA	242	NA	NA	NA	NA
Q6ZVM7	408	0.017 (0.049)	0.726202	0.896368	244	0.005 (0.058)	0.924898	0.980979	164	0.032 (0.089)	0.716463	0.976521	150	-0.05 (0.082)	0.543618	0.984489	86	0.011 (0.093)	0.906565	0.978079	172	0.083 (0.082)	0.310154	0.86882	160	0.004 (0.089)	0.96442	0.998398	230	0.018 (0.06)	0.764221	0.944656	99	0.064 (0.088)	0.468735	0.999785	309	-0.009 (0.059)	0.877687	0.95442	408	0.086 (0.094)	0.35776	0.999775	408	-0.008 (0.058)	0.883339	0.956991	0.389408
Q14257	450	0.071 (0.047)	0.131769	0.490682	265	0.125 (0.057)	0.0285519	0.394145	185	-0.004 (0.081)	0.962495	0.995043	164	0.078 (0.078)	0.315645	0.976823	94	0.034 (0.104)	0.746711	0.943011	192	0.076 (0.074)	0.310288	0.86882	181	0.131 (0.077)	0.0886234	0.95734	250	0.016 (0.061)	0.794309	0.952414	111	0.05 (0.094)	0.594087	0.999785	339	0.088 (0.055)	0.109447	0.378927	450	0.033 (0.095)	0.727314	0.999775	450	0.084 (0.055)	0.125558	0.398692	0.646452
Q9NQS3	450	0.051 (0.049)	0.297662	0.637532	265	0.041 (0.058)	0.479141	0.789983	185	0.071 (0.087)	0.41781	0.964149	164	0.011 (0.088)	0.905236	0.999769	94	0.087 (0.111)	0.433718	0.817504	192	0.071 (0.07)	0.310953	0.86882	181	0.097 (0.083)	0.245649	0.95734	250	0.046 (0.062)	0.458393	0.867823	111	0.013 (0.102)	0.902407	0.999785	339	0.071 (0.056)	0.21102	0.501118	450	-0.004 (0.101)	0.970976	0.999775	450	0.067 (0.055)	0.227442	0.516484	0.537695
Q86YZ3	450	-0.015 (0.047)	0.749108	0.903905	265	0.005 (0.056)	0.9227	0.980076	185	-0.047 (0.084)	0.574937	0.968703	164	-0.022 (0.077)	0.773111	0.985967	94	0.173 (0.123)	0.162011	0.641159	192	-0.071 (0.07)	0.311299	0.86882	181	-0.004 (0.075)	0.960161	0.998398	250	-0.028 (0.063)	0.659209	0.913042	111	0.012 (0.095)	0.89554	0.999785	339	-0.026 (0.055)	0.628869	0.814902	450	0.025 (0.096)	0.798839	0.999775	450	-0.028 (0.054)	0.610834	0.807586	0.637048
Q8IX05	392	-0.029 (0.048)	0.544455	0.812335	231	-0.022 (0.063)	0.721539	0.908406	161	-0.036 (0.076)	0.638976	0.976521	144	-0.025 (0.091)	0.782554	0.985967	84	0.013 (0.099)	0.897943	0.975345	164	-0.072 (0.071)	0.311653	0.86882	160	-0.08 (0.078)	0.310155	0.95734	217	-0.003 (0.064)	0.960199	0.988443	95	-0.034 (0.11)	0.761115	0.999785	297	-0.022 (0.055)	0.683488	0.849093	392	-0.042 (0.112)	0.707092	0.999775	392	-0.026 (0.054)	0.630978	0.817678	0.896096
P23435	450	0.071 (0.047)	0.134532	0.495394	265	0.159 (0.057)	0.00532257	0.394145	185	-0.054 (0.08)	0.503743	0.968703	164	0.023 (0.084)	0.787787	0.985967	94	0.148 (0.097)	0.129011	0.627349	192	0.073 (0.072)	0.312889	0.86882	181	0.047 (0.075)	0.533405	0.9675	250	0.077 (0.062)	0.219693	0.743594	111	-0.054 (0.093)	0.560272	0.999785	339	0.113 (0.055)	0.0403132	0.295386	450	-0.054 (0.095)	0.565306	0.999775	450	0.113 (0.055)	0.0387174	0.283284	0.12515
A0A0B4J1Y8	450	-0.086 (0.047)	0.0718692	0.443741	265	-0.123 (0.056)	0.0284967	0.394145	185	-0.025 (0.085)	0.764917	0.976521	164	-0.186 (0.078)	0.0181525	0.841218	94	-0.205 (0.108)	0.0621169	0.543919	192	0.073 (0.072)	0.313097	0.86882	181	-0.055 (0.077)	0.477616	0.9675	250	-0.098 (0.065)	0.135375	0.694017	111	-0.119 (0.092)	0.195935	0.999785	339	-0.075 (0.056)	0.180641	0.472902	450	-0.126 (0.094)	0.179111	0.999775	450	-0.072 (0.055)	0.190801	0.480547	0.61906
P01860	450	-0.04 (0.048)	0.403993	0.712607	265	-0.121 (0.059)	0.0432776	0.394145	185	0.06 (0.08)	0.456115	0.964149	164	-0.036 (0.081)	0.661354	0.985967	94	-0.253 (0.1)	0.0129057	0.37115	192	0.077 (0.076)	0.313178	0.86882	181	0.049 (0.077)	0.52514	0.9675	250	-0.113 (0.062)	0.0700584	0.650037	111	0.007 (0.089)	0.940033	0.999785	339	-0.064 (0.057)	0.264745	0.548458	450	0.005 (0.09)	0.960068	0.999775	450	-0.058 (0.057)	0.30753	0.588083	0.554855
Q5BIV9	376	0.073 (0.052)	0.165063	0.516164	215	0.07 (0.063)	0.264515	0.66247	161	0.076 (0.09)	0.403545	0.964149	137	-0.002 (0.099)	0.983413	0.999769	75	0.191 (0.106)	0.0764075	0.564464	164	0.077 (0.076)	0.313263	0.86882	144	0.086 (0.061)	0.162017	0.95734	218	0.05 (0.063)	0.422721	0.854718	93	0.051 (0.102)	0.620185	0.999785	283	0.086 (0.061)	0.162017	0.447968	376	0.036 (0.103)	0.723214	0.999775	376	0.085 (0.061)	0.162663	0.453999	0.682148
Q9Y5W5	450	0.06 (0.048)	0.212234	0.561948	265	0.005 (0.061)	0.932418	0.982934	185	0.144 (0.08)	0.075636	0.92786	164	-0.005 (0.087)	0.950836	0.999769	94	0.127 (0.089)	0.156137	0.6356	192	0.082 (0.081)	0.313892	0.86882	181	0.011 (0.082)	0.896991	0.991047	250	0.121 (0.063)	0.0547855	0.641819	111	0.026 (0.101)	0.794937	0.999785	339	0.076 (0.056)	0.178809	0.472304	450	0.012 (0.102)	0.908967	0.999775	450	0.075 (0.055)	0.175156	0.468968	0.586826
P37837	450	0.044 (0.049)	0.373247	0.695452	265	0.053 (0.06)	0.377871	0.729501	185	0.033 (0.084)	0.694552	0.976521	164	0.065 (0.097)	0.503696	0.984489	94	-0.001 (0.103)	0.990555	0.998605	192	0.073 (0.073)	0.314387	0.86882	181	0.102 (0.083)	0.218729	0.95734	250	-0.017 (0.063)	0.788938	0.951214	111	0.085 (0.111)	0.441276	0.999785	339	0.041 (0.057)	0.478269	0.718919	450	0.101 (0.112)	0.370318	0.999775	450	0.033 (0.056)	0.557787	0.769369	0.588697
Q9BT09	427	0.002 (0.049)	0.974769	0.992924	256	-0.025 (0.057)	0.663615	0.882848	171	0.049 (0.09)	0.589197	0.97191	155	-0.075 (0.089)	0.399929	0.984489	89	-0.03 (0.129)	0.81534	0.953	183	0.067 (0.067)	0.314554	0.86882	177	-0.006 (0.075)	0.934456	0.996985	231	-0.048 (0.068)	0.480657	0.878751	108	0.021 (0.103)	0.835576	0.999785	319	0 (0.056)	0.993398	0.996577	427	0.013 (0.107)	0.902897	0.999775	427	-0.002 (0.056)	0.973636	0.987204	0.901833
Q16832	361	0.001 (0.051)	0.986433	0.995148	206	-0.008 (0.062)	0.893701	0.975581	155	0.011 (0.089)	0.898084	0.990671	125	0.02 (0.084)	0.814417	0.988943	73	0.093 (0.116)	0.425186	0.815755	163	-0.083 (0.083)	0.314699	0.86882	136	-0.004 (0.063)	0.944767	0.996985	212	0.02 (0.067)	0.764511	0.944656	83	0.001 (0.051)	0.986433	0.999785	278	-0.004 (0.063)	0.944767	0.981291	361	0.009 (0.089)	0.918286	0.999775	361	-0.003 (0.063)	0.960557	0.984352	0.910647
P49961	258	NA	NA	NA	144	-0.086 (0.085)	0.314959	0.689894	114	-0.086 (0.085)	0.314959	0.964149	89	-0.086 (0.085)	0.314959	0.976823	55	-0.086 (0.085)	0.314959	0.74231	114	-0.086 (0.085)	0.314959	0.86882	93	NA	NA	NA	149	NA	NA	NA	53	NA	NA	NA	205	NA	NA	NA	258	NA	NA	NA	258	NA	NA	NA	NA
A0A0B4J1V6	357	-0.112 (0.052)	0.0311899	0.388612	209	-0.159 (0.068)	0.0202099	0.394145	148	-0.073 (0.083)	0.376334	0.964149	129	-0.092 (0.101)	0.362402	0.984489	76	-0.212 (0.105)	0.0473796	0.512324	152	-0.079 (0.078)	0.315301	0.86882	145	-0.147 (0.061)	0.0176666	0.95734	195	-0.09 (0.074)	0.224246	0.746236	83	-0.112 (0.052)	0.0311899	0.999785	274	-0.147 (0.061)	0.0176666	0.256474	357	0.013 (0.117)	0.911885	0.999775	357	-0.143 (0.059)	0.0165109	0.251119	0.238323
Q92563	450	0.077 (0.049)	0.116952	0.47214	265	0.13 (0.058)	0.0248876	0.394145	185	-0.004 (0.086)	0.96421	0.995043	164	0.026 (0.084)	0.755757	0.985967	94	0.143 (0.092)	0.122358	0.616738	192	0.084 (0.083)	0.315472	0.86882	181	0.014 (0.082)	0.860918	0.987798	250	0.099 (0.064)	0.120897	0.685202	111	-0.049 (0.095)	0.609269	0.999785	339	0.126 (0.058)	0.0297183	0.264752	450	-0.055 (0.092)	0.549492	0.999775	450	0.126 (0.057)	0.0262637	0.262738	0.0876078
P46109	279	NA	NA	NA	169	-0.075 (0.075)	0.315476	0.689894	110	-0.075 (0.075)	0.315476	0.964149	102	-0.075 (0.075)	0.315476	0.976823	64	-0.075 (0.075)	0.315476	0.74231	113	-0.075 (0.075)	0.315476	0.86882	108	NA	NA	NA	160	NA	NA	NA	72	NA	NA	NA	207	NA	NA	NA	279	NA	NA	NA	279	NA	NA	NA	NA
P55058	450	-0.018 (0.05)	0.718765	0.894368	265	0.008 (0.065)	0.904605	0.978459	185	-0.043 (0.077)	0.582347	0.97191	164	-0.081 (0.087)	0.351744	0.984489	94	-0.079 (0.114)	0.49109	0.839659	192	0.073 (0.073)	0.315509	0.86882	181	0.008 (0.078)	0.918973	0.996243	250	-0.03 (0.067)	0.651371	0.911421	111	-0.05 (0.095)	0.599578	0.999785	339	0 (0.059)	0.993609	0.996577	450	-0.05 (0.095)	0.595519	0.999775	450	-0.007 (0.057)	0.907699	0.967883	0.688084
P04040	435	-0.042 (0.048)	0.38199	0.703619	254	-0.04 (0.059)	0.500395	0.801419	181	-0.044 (0.083)	0.5915	0.972958	155	-0.164 (0.085)	0.0569891	0.889361	89	-0.065 (0.119)	0.585402	0.880655	191	0.069 (0.068)	0.315664	0.86882	176	-0.08 (0.073)	0.274139	0.95734	242	0.022 (0.066)	0.736456	0.935708	103	-0.093 (0.102)	0.365429	0.999785	332	-0.025 (0.055)	0.649915	0.828847	435	-0.093 (0.104)	0.372278	0.999775	435	-0.029 (0.055)	0.600603	0.800532	0.585526
P14207	450	0.028 (0.049)	0.565404	0.831369	265	0.061 (0.059)	0.304498	0.68451	185	-0.019 (0.082)	0.819937	0.982346	164	-0.024 (0.087)	0.785514	0.985967	94	0.027 (0.101)	0.789439	0.947874	192	0.072 (0.072)	0.316022	0.86882	181	0.031 (0.08)	0.703705	0.967752	250	0.007 (0.061)	0.913718	0.98199	111	-0.007 (0.098)	0.939294	0.999785	339	0.042 (0.056)	0.460302	0.706405	450	0.01 (0.099)	0.918571	0.999775	450	0.034 (0.055)	0.545053	0.761677	0.836027
Q07699	393	0.104 (0.05)	0.0386116	0.402957	227	0.111 (0.056)	0.04725	0.404165	166	0.102 (0.097)	0.294523	0.964149	141	0.206 (0.091)	0.025567	0.86622	84	0.008 (0.1)	0.938235	0.982934	168	0.078 (0.078)	0.31612	0.86882	155	0.121 (0.087)	0.164391	0.95734	222	0.089 (0.062)	0.151366	0.70573	101	0.109 (0.105)	0.302891	0.999785	292	0.101 (0.058)	0.0792701	0.345009	393	0.121 (0.102)	0.236924	0.999775	393	0.098 (0.058)	0.0919846	0.360373	0.841378
P04430	400	-0.051 (0.051)	0.322294	0.654059	230	-0.054 (0.065)	0.40929	0.751148	170	-0.058 (0.084)	0.488297	0.967558	140	0.062 (0.093)	0.506442	0.984489	84	-0.214 (0.106)	0.0475093	0.512324	176	-0.076 (0.076)	0.316255	0.86882	159	0.018 (0.089)	0.840968	0.985311	225	-0.087 (0.065)	0.18249	0.728775	94	0.023 (0.109)	0.8371	0.999785	306	-0.086 (0.059)	0.147332	0.432759	400	0.033 (0.108)	0.758653	0.999775	400	-0.078 (0.059)	0.184963	0.476243	0.366784
P04731	419	0.068 (0.05)	0.17085	0.520995	249	0.061 (0.059)	0.29976	0.684108	170	0.083 (0.088)	0.350858	0.964149	152	0.017 (0.084)	0.840753	0.991664	87	0.137 (0.113)	0.227495	0.696141	180	0.079 (0.078)	0.316259	0.86882	170	0.153 (0.078)	0.0503851	0.95734	234	0.012 (0.067)	0.855892	0.96225	104	-0.038 (0.103)	0.710445	0.999785	315	0.101 (0.058)	0.0822826	0.350527	419	-0.017 (0.101)	0.863582	0.999775	419	0.096 (0.057)	0.0953635	0.364724	0.325406
P10114	332	NA	NA	NA	194	-0.036 (0.074)	0.622428	0.859121	138	-0.036 (0.074)	0.622428	0.976521	118	-0.036 (0.074)	0.622428	0.985967	73	-0.132 (0.131)	0.316374	0.74231	141	-0.132 (0.131)	0.316374	0.86882	131	0.044 (0.063)	0.491745	0.9675	188	0.111 (0.073)	0.132457	0.694017	76	0.035 (0.056)	0.530477	0.999785	256	0.044 (0.063)	0.491745	0.730525	332	NA	NA	NA	332	NA	NA	NA	NA
Q68BL8	450	-0.058 (0.047)	0.225494	0.576067	265	-0.034 (0.059)	0.568884	0.832505	185	-0.089 (0.079)	0.259936	0.964149	164	-0.091 (0.081)	0.262474	0.976823	94	-0.013 (0.101)	0.897261	0.975345	192	-0.076 (0.076)	0.317496	0.86882	181	-0.223 (0.076)	0.00364989	0.95734	250	0.033 (0.062)	0.600368	0.898868	111	-0.169 (0.091)	0.0669234	0.999785	339	-0.022 (0.056)	0.696113	0.858211	450	-0.176 (0.094)	0.06171	0.999775	450	-0.018 (0.055)	0.749194	0.885493	0.145238
P17900	450	0.06 (0.048)	0.209475	0.558846	265	0.092 (0.058)	0.115877	0.500864	185	0.021 (0.081)	0.798542	0.981666	164	0.045 (0.083)	0.590256	0.985967	94	0.068 (0.107)	0.5227	0.853411	192	0.071 (0.071)	0.317556	0.86882	181	0.003 (0.08)	0.970546	0.998398	250	0.061 (0.06)	0.314242	0.79446	111	-0.032 (0.093)	0.729792	0.999785	339	0.094 (0.056)	0.092943	0.361263	450	-0.025 (0.095)	0.790528	0.999775	450	0.089 (0.055)	0.10835	0.379116	0.298043
Q7Z7M0	450	0.062 (0.048)	0.195293	0.541958	265	0.09 (0.058)	0.121411	0.514506	185	0.023 (0.082)	0.778248	0.98047	164	0.034 (0.089)	0.701232	0.985967	94	0.099 (0.098)	0.313564	0.741902	192	0.071 (0.071)	0.317637	0.86882	181	0.027 (0.088)	0.757134	0.967752	250	0.072 (0.059)	0.226543	0.747468	111	-0.03 (0.1)	0.765387	0.999785	339	0.093 (0.055)	0.0910745	0.360901	450	-0.034 (0.102)	0.738743	0.999775	450	0.089 (0.054)	0.10033	0.370014	0.284003
P30086	450	0.057 (0.048)	0.241445	0.592144	265	0.081 (0.058)	0.164517	0.560671	185	0.023 (0.085)	0.788518	0.981666	164	0.013 (0.085)	0.881086	0.999769	94	0.127 (0.108)	0.241414	0.702325	192	0.076 (0.076)	0.319778	0.86882	181	0.073 (0.08)	0.361393	0.95734	250	0.01 (0.064)	0.877984	0.96886	111	-0.069 (0.103)	0.501129	0.999785	339	0.104 (0.057)	0.0707926	0.332511	450	-0.069 (0.105)	0.512291	0.999775	450	0.099 (0.057)	0.0824176	0.347963	0.159378
P20036	418	-0.068 (0.05)	0.17101	0.520995	245	-0.124 (0.059)	0.0344512	0.394145	173	0.031 (0.089)	0.732544	0.976521	151	-0.136 (0.082)	0.0970711	0.892116	91	-0.172 (0.099)	0.0875575	0.575928	176	0.084 (0.084)	0.320536	0.86882	168	-0.092 (0.082)	0.260072	0.95734	233	-0.088 (0.065)	0.175015	0.720867	103	-0.18 (0.092)	0.0531444	0.999785	315	-0.03 (0.059)	0.617745	0.810035	418	-0.169 (0.093)	0.0706395	0.999775	418	-0.028 (0.059)	0.631257	0.817678	0.201795
Q16568	450	0.058 (0.047)	0.219877	0.571369	265	0.072 (0.058)	0.215427	0.619151	185	0.043 (0.08)	0.589145	0.97191	164	0.004 (0.084)	0.965336	0.999769	94	0.124 (0.094)	0.190669	0.666667	192	0.072 (0.072)	0.321712	0.86882	181	0.046 (0.08)	0.568281	0.9675	250	0.034 (0.061)	0.580885	0.894998	111	0.01 (0.094)	0.913128	0.999785	339	0.076 (0.055)	0.166182	0.453209	450	0.014 (0.095)	0.884077	0.999775	450	0.073 (0.055)	0.182959	0.474786	0.589808
Q7Z7M9	450	0.018 (0.048)	0.703601	0.891729	265	-0.035 (0.056)	0.535037	0.824648	185	0.106 (0.084)	0.210757	0.962571	164	-0.044 (0.083)	0.597394	0.985967	94	0.035 (0.095)	0.711145	0.934135	192	0.075 (0.075)	0.321781	0.86882	181	-0.048 (0.072)	0.504731	0.9675	250	0.083 (0.065)	0.200834	0.734001	111	-0.149 (0.098)	0.129647	0.999785	339	0.072 (0.054)	0.190016	0.478004	450	-0.166 (0.098)	0.0900426	0.999775	450	0.073 (0.054)	0.175445	0.468968	0.0319022
O95861	427	0.025 (0.047)	0.592926	0.847356	253	-0.034 (0.056)	0.546353	0.828222	174	0.117 (0.082)	0.156698	0.954249	157	0.081 (0.081)	0.315901	0.976823	90	0.164 (0.108)	0.132318	0.630124	180	-0.07 (0.07)	0.321882	0.86882	169	0.01 (0.086)	0.911734	0.993884	239	0.009 (0.057)	0.868645	0.964793	105	0.008 (0.099)	0.937977	0.999785	322	0.039 (0.054)	0.474267	0.717485	427	-0.003 (0.096)	0.972714	0.999775	427	0.036 (0.054)	0.505798	0.735337	0.721513
Q9ULK6	347	0.004 (0.054)	0.938107	0.980597	196	0.004 (0.054)	0.938107	0.984215	151	-0.042 (0.084)	0.615671	0.976521	130	-0.007 (0.092)	0.938492	0.999769	77	-0.123 (0.124)	0.322097	0.750221	140	-0.123 (0.124)	0.322097	0.86882	138	0.02 (0.061)	0.742227	0.967752	193	0.014 (0.064)	0.828463	0.956594	88	-0.04 (0.119)	0.734165	0.999785	259	0.02 (0.061)	0.742227	0.883394	347	-0.047 (0.122)	0.70212	0.999775	347	0.017 (0.06)	0.779656	0.899815	0.641035
O43897	423	0.038 (0.05)	0.44182	0.739003	252	-0.038 (0.059)	0.517227	0.811156	171	0.15 (0.086)	0.0825292	0.92786	160	0.001 (0.092)	0.992597	0.999769	90	0.027 (0.095)	0.773775	0.943011	173	0.077 (0.077)	0.322314	0.86882	167	0.056 (0.08)	0.485609	0.9675	237	0.024 (0.065)	0.711197	0.928751	107	0.034 (0.097)	0.730324	0.999785	316	0.044 (0.058)	0.451178	0.702489	423	0.017 (0.097)	0.858316	0.999775	423	0.045 (0.058)	0.434964	0.679999	0.80514
P05090	450	-0.089 (0.049)	0.0695014	0.443741	265	-0.075 (0.057)	0.194569	0.594386	185	-0.123 (0.09)	0.173299	0.954249	164	-0.139 (0.088)	0.114179	0.905224	94	-0.041 (0.098)	0.678577	0.918746	192	-0.074 (0.075)	0.322384	0.86882	181	-0.078 (0.085)	0.356569	0.95734	250	-0.067 (0.062)	0.281612	0.784657	111	-0.014 (0.104)	0.894405	0.999785	339	-0.111 (0.056)	0.0479776	0.305888	450	-0.021 (0.103)	0.837192	0.999775	450	-0.108 (0.055)	0.0504721	0.298027	0.452577
Q9BXJ4	450	0.074 (0.05)	0.139835	0.495881	265	0.102 (0.061)	0.0969537	0.478675	185	0.036 (0.085)	0.673053	0.976521	164	0.062 (0.094)	0.515579	0.984489	94	0.097 (0.099)	0.327429	0.752589	192	0.076 (0.076)	0.323063	0.86882	181	0.1 (0.088)	0.260016	0.95734	250	0.068 (0.061)	0.263191	0.764677	111	0.024 (0.107)	0.823006	0.999785	339	0.092 (0.058)	0.109245	0.378927	450	0 (0.099)	0.999392	0.999775	450	0.097 (0.057)	0.086779	0.354123	0.380312
P61978	439	0.041 (0.048)	0.389138	0.703896	258	0.048 (0.062)	0.443108	0.768139	181	0.037 (0.076)	0.62901	0.976521	156	0.083 (0.089)	0.356782	0.984489	93	-0.061 (0.102)	0.550342	0.866805	190	0.068 (0.069)	0.323722	0.86882	173	0.044 (0.081)	0.585864	0.9675	248	0.025 (0.064)	0.692719	0.92619	103	0.079 (0.09)	0.378221	0.999785	336	0.027 (0.057)	0.633357	0.817189	439	0.081 (0.091)	0.374906	0.999775	439	0.026 (0.057)	0.652385	0.833863	0.606484
P08254	410	0.006 (0.049)	0.904136	0.972008	239	-0.029 (0.066)	0.661568	0.881696	171	0.042 (0.075)	0.574625	0.968703	147	-0.049 (0.093)	0.599133	0.985967	90	-0.056 (0.104)	0.588436	0.881083	173	0.072 (0.072)	0.323874	0.86882	159	0.136 (0.081)	0.0934511	0.95734	233	-0.07 (0.061)	0.254396	0.76281	96	0.053 (0.102)	0.608704	0.999785	314	-0.002 (0.056)	0.96976	0.988461	410	0.045 (0.107)	0.677386	0.999775	410	-0.004 (0.055)	0.935791	0.977706	0.683717
P01189	450	0.07 (0.048)	0.150116	0.508	265	0.059 (0.06)	0.325849	0.69931	185	0.088 (0.081)	0.278009	0.964149	164	0.073 (0.082)	0.373424	0.984489	94	0.032 (0.107)	0.765436	0.943011	192	0.074 (0.075)	0.323915	0.86882	181	0.026 (0.081)	0.748341	0.967752	250	0.083 (0.063)	0.184663	0.728775	111	-0.059 (0.098)	0.546745	0.999785	339	0.113 (0.056)	0.044011	0.303706	450	-0.075 (0.097)	0.439672	0.999775	450	0.115 (0.055)	0.0369369	0.283284	0.08549
Q15084	450	0.05 (0.047)	0.29526	0.636948	265	0.014 (0.055)	0.794993	0.939413	185	0.123 (0.088)	0.162886	0.954249	164	0.005 (0.076)	0.943718	0.999769	94	0.161 (0.128)	0.212451	0.681239	192	0.07 (0.071)	0.324211	0.86882	181	0.012 (0.074)	0.870612	0.98893	250	0.065 (0.065)	0.319695	0.79446	111	-0.008 (0.093)	0.934042	0.999785	339	0.078 (0.056)	0.165898	0.453209	450	-0.013 (0.094)	0.892474	0.999775	450	0.071 (0.055)	0.197071	0.486954	0.442826
Q92743	450	0.057 (0.047)	0.229529	0.576745	265	0.02 (0.058)	0.732287	0.911335	185	0.108 (0.079)	0.172613	0.954249	164	0.03 (0.089)	0.736473	0.985967	94	0.059 (0.105)	0.573464	0.875147	192	0.067 (0.068)	0.324461	0.86882	181	-0.056 (0.079)	0.475181	0.9675	250	0.115 (0.059)	0.0531119	0.639461	111	-0.049 (0.106)	0.642271	0.999785	339	0.083 (0.053)	0.120527	0.388891	450	-0.047 (0.108)	0.663559	0.999775	450	0.083 (0.053)	0.117713	0.387503	0.279585
O95461	280	NA	NA	NA	168	0.064 (0.065)	0.324513	0.697969	112	0.064 (0.065)	0.324513	0.964149	103	0.064 (0.065)	0.324513	0.978879	54	0.064 (0.065)	0.324513	0.75117	123	0.064 (0.065)	0.324513	0.86882	113	NA	NA	NA	156	NA	NA	NA	66	NA	NA	NA	214	NA	NA	NA	280	NA	NA	NA	280	NA	NA	NA	NA
Q9NT68	450	0.079 (0.048)	0.103002	0.463376	265	0.087 (0.062)	0.161427	0.559496	185	0.073 (0.077)	0.345406	0.964149	164	0.187 (0.087)	0.0342062	0.86622	94	-0.075 (0.101)	0.454929	0.82798	192	0.071 (0.072)	0.324886	0.86882	181	0.114 (0.084)	0.174428	0.95734	250	0.04 (0.06)	0.502118	0.887891	111	0.074 (0.099)	0.457226	0.999785	339	0.08 (0.056)	0.154554	0.442971	450	0.078 (0.1)	0.433836	0.999775	450	0.079 (0.055)	0.148595	0.433201	0.99374
Q8NBL3	349	0.052 (0.055)	0.345855	0.675864	210	0.054 (0.061)	0.372233	0.729501	139	0.042 (0.109)	0.697996	0.976521	126	-0.042 (0.106)	0.691237	0.985967	73	0.1 (0.084)	0.236766	0.700805	150	0.091 (0.092)	0.325185	0.86882	146	0.095 (0.062)	0.127772	0.95734	192	0.086 (0.065)	0.185798	0.728775	87	-0.101 (0.117)	0.393644	0.999785	262	0.095 (0.062)	0.127772	0.396337	349	-0.064 (0.108)	0.555036	0.999775	349	0.088 (0.062)	0.158971	0.448134	0.216087
P27797	450	0.075 (0.048)	0.119662	0.474018	265	0.11 (0.059)	0.0659955	0.443736	185	0.034 (0.082)	0.676917	0.976521	164	0.046 (0.082)	0.57347	0.985967	94	0.136 (0.104)	0.194943	0.666667	192	0.074 (0.075)	0.325359	0.86882	181	0.051 (0.079)	0.523759	0.9675	250	0.071 (0.063)	0.260826	0.764677	111	-0.01 (0.095)	0.913873	0.999785	339	0.111 (0.057)	0.0501298	0.305888	450	-0.009 (0.096)	0.92327	0.999775	450	0.104 (0.056)	0.0625471	0.320345	0.303064
Q9BXX0	450	0.092 (0.047)	0.0519217	0.42098	265	0.111 (0.054)	0.0420408	0.394145	185	0.062 (0.088)	0.484801	0.967558	164	0.073 (0.089)	0.41736	0.984489	94	0.214 (0.113)	0.0615594	0.543647	192	0.063 (0.064)	0.32548	0.86882	181	-0.057 (0.072)	0.431714	0.965446	250	0.185 (0.063)	0.00388246	0.55951	111	-0.065 (0.098)	0.510597	0.999785	339	0.139 (0.054)	0.0102861	0.242483	450	-0.064 (0.099)	0.516275	0.999775	450	0.138 (0.054)	0.010147	0.229105	0.0719757
O00461	450	0.071 (0.048)	0.137961	0.495394	265	0.099 (0.056)	0.0793207	0.446957	185	0.03 (0.086)	0.7294	0.976521	164	0.054 (0.083)	0.516188	0.984489	94	0.098 (0.106)	0.353805	0.766749	192	0.07 (0.071)	0.325826	0.86882	181	0.057 (0.081)	0.485036	0.9675	250	0.065 (0.061)	0.289561	0.788465	111	0.012 (0.102)	0.905789	0.999785	339	0.094 (0.055)	0.0860315	0.353954	450	0.007 (0.103)	0.942735	0.999775	450	0.089 (0.054)	0.10157	0.372586	0.485295
P12272	414	-0.003 (0.051)	0.945697	0.981791	242	-0.022 (0.06)	0.715383	0.905963	172	0.035 (0.09)	0.699404	0.976521	156	0.032 (0.09)	0.72493	0.985967	87	-0.228 (0.105)	0.0318992	0.478511	171	0.075 (0.077)	0.32617	0.86882	168	0.108 (0.083)	0.194352	0.95734	227	-0.091 (0.067)	0.177361	0.720867	106	0.012 (0.094)	0.898252	0.999785	308	-0.005 (0.061)	0.931762	0.975324	414	0.011 (0.092)	0.909076	0.999775	414	-0.009 (0.06)	0.882199	0.956481	0.858219
Q15828	450	-0.068 (0.049)	0.161334	0.515802	265	-0.086 (0.06)	0.148466	0.541684	185	-0.05 (0.083)	0.549051	0.968703	164	-0.085 (0.084)	0.313991	0.976823	94	-0.049 (0.102)	0.631389	0.898687	192	-0.075 (0.076)	0.326221	0.86882	181	0.064 (0.079)	0.422487	0.962597	250	-0.149 (0.064)	0.0202557	0.575851	111	-0.013 (0.093)	0.88793	0.999785	339	-0.094 (0.057)	0.104064	0.377138	450	0.001 (0.093)	0.990733	0.999775	450	-0.093 (0.056)	0.0986528	0.368005	0.378907
Q04695	450	-0.026 (0.047)	0.586013	0.844168	265	0.053 (0.063)	0.397177	0.739833	185	-0.1 (0.072)	0.165149	0.954249	164	0.054 (0.085)	0.52226	0.984489	94	-0.074 (0.099)	0.454387	0.82798	192	-0.069 (0.07)	0.327638	0.86882	181	0.116 (0.075)	0.121506	0.95734	250	-0.136 (0.063)	0.0316049	0.618672	111	0.035 (0.087)	0.689037	0.999785	339	-0.056 (0.056)	0.322521	0.598417	450	0.048 (0.088)	0.582251	0.999775	450	-0.056 (0.056)	0.318474	0.594082	0.316429
P15169	450	-0.035 (0.047)	0.465522	0.760495	265	-0.084 (0.056)	0.137224	0.530218	185	0.039 (0.083)	0.642213	0.976521	164	-0.09 (0.088)	0.3093	0.976823	94	-0.156 (0.099)	0.118942	0.616032	192	0.067 (0.068)	0.327835	0.86882	181	0.006 (0.073)	0.93903	0.996985	250	-0.038 (0.064)	0.551673	0.892785	111	0.021 (0.104)	0.842623	0.999785	339	-0.052 (0.054)	0.331949	0.604148	450	0.029 (0.106)	0.782634	0.999775	450	-0.051 (0.053)	0.338812	0.607592	0.497879
P35542	450	0.01 (0.047)	0.826665	0.932408	265	-0.005 (0.057)	0.923484	0.980076	185	0.029 (0.082)	0.726539	0.976521	164	0.058 (0.089)	0.518262	0.984489	94	-0.141 (0.091)	0.121935	0.616258	192	0.069 (0.07)	0.328999	0.86882	181	0.008 (0.076)	0.912423	0.993884	250	0.019 (0.062)	0.758249	0.944656	111	0.141 (0.1)	0.16053	0.999785	339	-0.029 (0.054)	0.590653	0.795565	450	0.153 (0.102)	0.134812	0.999775	450	-0.029 (0.053)	0.591263	0.793502	0.115573
Q9H5Y7	450	0.007 (0.047)	0.888128	0.967031	265	-0.073 (0.059)	0.213727	0.618495	185	0.112 (0.078)	0.15345	0.954249	164	-0.032 (0.079)	0.689102	0.985967	94	-0.048 (0.107)	0.65896	0.913193	192	0.071 (0.072)	0.329099	0.86882	181	-0.073 (0.079)	0.359822	0.95734	250	0.083 (0.06)	0.16504	0.714296	111	-0.124 (0.102)	0.226726	0.999785	339	0.041 (0.054)	0.449813	0.702489	450	-0.121 (0.104)	0.245413	0.999775	450	0.04 (0.053)	0.456476	0.695666	0.169
P33151	450	-0.044 (0.049)	0.365179	0.690251	265	-0.118 (0.056)	0.0365533	0.394145	185	0.088 (0.091)	0.336706	0.964149	164	-0.082 (0.087)	0.346563	0.984489	94	-0.224 (0.103)	0.0324193	0.478511	192	0.071 (0.072)	0.3291	0.86882	181	0.013 (0.079)	0.866372	0.98893	250	-0.081 (0.065)	0.217189	0.741881	111	0.016 (0.105)	0.881236	0.999785	339	-0.065 (0.056)	0.24424	0.52725	450	0.021 (0.104)	0.84216	0.999775	450	-0.062 (0.055)	0.256579	0.544224	0.47406
Q53EL9	450	0.043 (0.047)	0.35915	0.686796	265	0.093 (0.06)	0.123611	0.51486	185	-0.01 (0.076)	0.895719	0.990671	164	-0.024 (0.08)	0.768516	0.985967	94	0.123 (0.101)	0.226161	0.694194	192	0.072 (0.073)	0.329166	0.86882	181	-0.043 (0.073)	0.552432	0.9675	250	0.086 (0.063)	0.173498	0.720821	111	-0.092 (0.088)	0.299032	0.999785	339	0.105 (0.056)	0.0622851	0.314458	450	-0.106 (0.089)	0.231413	0.999775	450	0.102 (0.056)	0.0663054	0.326862	0.0472618
Q9NQ36	450	0.08 (0.047)	0.0884969	0.45122	265	0.033 (0.058)	0.572788	0.833565	185	0.151 (0.079)	0.0583014	0.92786	164	0.063 (0.082)	0.438937	0.984489	94	0.128 (0.098)	0.194506	0.666667	192	0.071 (0.072)	0.329721	0.86882	181	0.069 (0.076)	0.365282	0.95734	250	0.073 (0.06)	0.229475	0.753081	111	-0.002 (0.087)	0.982598	0.999785	339	0.11 (0.056)	0.0511852	0.307038	450	-0.001 (0.088)	0.992279	0.999775	450	0.113 (0.056)	0.0438197	0.295789	0.278241
O00339	450	-0.049 (0.048)	0.307152	0.642787	265	-0.07 (0.058)	0.227664	0.625448	185	-0.024 (0.082)	0.772075	0.977919	164	-0.039 (0.086)	0.654127	0.985967	94	-0.053 (0.099)	0.590966	0.882515	192	-0.072 (0.074)	0.331308	0.86882	181	-0.082 (0.078)	0.29402	0.95734	250	-0.031 (0.061)	0.614101	0.900871	111	-0.044 (0.099)	0.656183	0.999785	339	-0.059 (0.056)	0.290093	0.570838	450	-0.047 (0.1)	0.635662	0.999775	450	-0.05 (0.055)	0.365778	0.628972	0.982563
Q15485	447	-0.006 (0.047)	0.894676	0.969242	264	-0.083 (0.057)	0.146804	0.541517	183	0.107 (0.082)	0.192303	0.956704	163	-0.054 (0.083)	0.518807	0.984489	92	-0.062 (0.096)	0.520767	0.853411	192	0.072 (0.073)	0.331615	0.86882	179	0.001 (0.074)	0.985601	0.998735	249	-0.007 (0.062)	0.914231	0.98199	110	-0.055 (0.102)	0.591621	0.999785	337	0.006 (0.054)	0.908521	0.966055	447	-0.06 (0.106)	0.572218	0.999775	447	0.007 (0.053)	0.897978	0.96275	0.573671
P24844	221	NA	NA	NA	141	-0.08 (0.082)	0.331709	0.705619	80	-0.08 (0.082)	0.331709	0.964149	83	-0.08 (0.082)	0.331709	0.978879	47	-0.08 (0.082)	0.331709	0.753225	91	-0.08 (0.082)	0.331709	0.86882	84	NA	NA	NA	124	NA	NA	NA	54	NA	NA	NA	167	NA	NA	NA	221	NA	NA	NA	221	NA	NA	NA	NA
P36897	274	NA	NA	NA	172	-0.072 (0.074)	0.331782	0.705619	102	-0.072 (0.074)	0.331782	0.964149	115	-0.072 (0.074)	0.331782	0.978879	62	-0.072 (0.074)	0.331782	0.753225	97	-0.072 (0.074)	0.331782	0.86882	114	NA	NA	NA	148	NA	NA	NA	81	NA	NA	NA	193	NA	NA	NA	274	NA	NA	NA	274	NA	NA	NA	NA
Q9NT22	450	0.025 (0.049)	0.6122	0.854844	265	0.021 (0.06)	0.727049	0.911095	185	0.028 (0.082)	0.731408	0.976521	164	0.088 (0.098)	0.372126	0.984489	94	-0.121 (0.097)	0.214768	0.683296	192	0.066 (0.068)	0.332881	0.86882	181	0.038 (0.082)	0.645325	0.967752	250	-0.01 (0.062)	0.867312	0.964711	111	0.051 (0.125)	0.683028	0.999785	339	0.019 (0.054)	0.725273	0.877991	450	0.033 (0.12)	0.782137	0.999775	450	0.023 (0.053)	0.657456	0.83626	0.940257
P0CG47	450	0.025 (0.048)	0.607635	0.854844	265	0.024 (0.06)	0.690149	0.897876	185	0.027 (0.079)	0.735328	0.976521	164	-0.031 (0.088)	0.721632	0.985967	94	0.03 (0.095)	0.755929	0.943011	192	0.074 (0.076)	0.333024	0.86882	181	0.003 (0.076)	0.968923	0.998398	250	0.01 (0.063)	0.87339	0.967523	111	-0.115 (0.094)	0.222118	0.999785	339	0.076 (0.057)	0.185124	0.472902	450	-0.111 (0.095)	0.239707	0.999775	450	0.074 (0.057)	0.192786	0.480618	0.0910473
P50583	401	0.018 (0.051)	0.719964	0.894368	237	0.006 (0.06)	0.919272	0.980076	164	0.049 (0.092)	0.59856	0.972958	145	0.087 (0.096)	0.364771	0.984489	84	0.137 (0.1)	0.175509	0.648546	172	-0.075 (0.077)	0.333488	0.86882	159	-0.028 (0.093)	0.767823	0.967957	228	0.019 (0.062)	0.761916	0.944656	96	0.208 (0.109)	0.0599476	0.999785	305	-0.019 (0.059)	0.743142	0.883962	401	0.192 (0.11)	0.0810834	0.999775	401	-0.027 (0.059)	0.64808	0.831012	0.0808206
Q6UXD5	450	0.085 (0.048)	0.0755097	0.443741	265	0.113 (0.057)	0.0465741	0.404165	185	0.046 (0.085)	0.58531	0.97191	164	0.057 (0.085)	0.499836	0.984489	94	0.153 (0.093)	0.10394	0.590424	192	0.072 (0.074)	0.33454	0.86882	181	0.094 (0.077)	0.223387	0.95734	250	0.077 (0.062)	0.215964	0.741341	111	0.01 (0.098)	0.921494	0.999785	339	0.118 (0.055)	0.0332273	0.275632	450	-0.006 (0.099)	0.951713	0.999775	450	0.113 (0.055)	0.0393093	0.283284	0.294331
P55145	350	0.055 (0.054)	0.310447	0.646202	203	-0.056 (0.07)	0.41947	0.755052	147	0.189 (0.085)	0.0286353	0.92786	124	0.067 (0.108)	0.532984	0.984489	71	-0.002 (0.11)	0.984634	0.998605	155	0.074 (0.077)	0.335473	0.86882	139	0.059 (0.061)	0.328337	0.95734	197	0.066 (0.065)	0.306737	0.79446	87	0.041 (0.124)	0.740061	0.999785	263	0.059 (0.061)	0.328337	0.604148	350	0.039 (0.125)	0.752554	0.999775	350	0.059 (0.06)	0.329978	0.603934	0.889724
P0C0L4	450	-0.06 (0.047)	0.200935	0.54649	265	-0.133 (0.064)	0.0395927	0.394145	185	-0.002 (0.071)	0.97826	0.99877	164	0.02 (0.094)	0.828248	0.988943	94	-0.14 (0.09)	0.120844	0.616032	192	-0.066 (0.068)	0.335819	0.86882	181	-0.111 (0.084)	0.190059	0.95734	250	-0.018 (0.057)	0.749175	0.942483	111	-0.143 (0.122)	0.244576	0.999785	339	-0.05 (0.052)	0.329658	0.604148	450	-0.128 (0.124)	0.30384	0.999775	450	-0.049 (0.051)	0.336168	0.607592	0.55792
A6NLU5	450	0.049 (0.048)	0.303039	0.642077	265	0.056 (0.058)	0.338352	0.708707	185	0.047 (0.083)	0.568286	0.968703	164	0.03 (0.091)	0.73986	0.985967	94	0.041 (0.107)	0.703834	0.930289	192	0.064 (0.067)	0.336106	0.86882	181	0.072 (0.083)	0.387055	0.95734	250	0.039 (0.06)	0.517425	0.892785	111	0.048 (0.097)	0.621063	0.999785	339	0.056 (0.055)	0.316418	0.594759	450	0.043 (0.099)	0.667046	0.999775	450	0.051 (0.055)	0.347924	0.612222	0.93728
P10586	450	0.055 (0.048)	0.25674	0.603335	265	0.05 (0.057)	0.386083	0.732576	185	0.068 (0.085)	0.424522	0.964149	164	0.055 (0.083)	0.513951	0.984489	94	0.028 (0.104)	0.78864	0.947874	192	0.07 (0.072)	0.336189	0.86882	181	0.071 (0.079)	0.372767	0.95734	250	0.042 (0.063)	0.50346	0.887891	111	0.054 (0.094)	0.569679	0.999785	339	0.062 (0.056)	0.270881	0.555206	450	0.051 (0.096)	0.594526	0.999775	450	0.056 (0.056)	0.315727	0.592782	0.964416
P48307	173	NA	NA	NA	98	0.086 (0.089)	0.336202	0.708707	75	0.086 (0.089)	0.336202	0.964149	60	0.086 (0.089)	0.336202	0.979836	37	0.086 (0.089)	0.336202	0.756302	76	0.086 (0.089)	0.336202	0.86882	67	NA	NA	NA	100	NA	NA	NA	40	NA	NA	NA	133	NA	NA	NA	173	NA	NA	NA	173	NA	NA	NA	NA
P32119	450	0 (0.048)	0.997788	0.999023	265	0.039 (0.057)	0.489374	0.794037	185	-0.064 (0.085)	0.455143	0.964149	164	-0.119 (0.087)	0.170705	0.92868	94	0.096 (0.098)	0.332974	0.75398	192	0.071 (0.074)	0.336503	0.86882	181	-0.061 (0.071)	0.38612	0.95734	250	0.064 (0.065)	0.326582	0.795661	111	-0.085 (0.092)	0.356862	0.999785	339	0.037 (0.057)	0.518466	0.746754	450	-0.083 (0.094)	0.375273	0.999775	450	0.03 (0.056)	0.5944	0.795369	0.301312
Q5T749	405	-0.024 (0.05)	0.636533	0.863495	238	0.064 (0.065)	0.327557	0.69981	167	-0.114 (0.078)	0.146239	0.954249	154	0.001 (0.091)	0.990405	0.999769	80	0.051 (0.111)	0.650015	0.909402	171	-0.07 (0.072)	0.336639	0.86882	163	0.025 (0.082)	0.760971	0.967752	223	-0.011 (0.065)	0.865751	0.964711	103	0.09 (0.105)	0.393533	0.999785	302	-0.058 (0.057)	0.312329	0.591487	405	0.092 (0.106)	0.385807	0.999775	405	-0.056 (0.057)	0.320203	0.594774	0.217869
P08571	450	-0.024 (0.051)	0.645664	0.867993	265	0.066 (0.059)	0.268647	0.668334	185	-0.186 (0.094)	0.0487848	0.92786	164	0.009 (0.087)	0.92097	0.999769	94	0 (0.114)	0.9992	0.999663	192	-0.076 (0.079)	0.33664	0.86882	181	-0.002 (0.085)	0.979918	0.998735	250	-0.064 (0.065)	0.324856	0.795661	111	0.061 (0.097)	0.535112	0.999785	339	-0.045 (0.061)	0.457349	0.704916	450	0.071 (0.097)	0.466652	0.999775	450	-0.057 (0.059)	0.33618	0.607592	0.252944
O75354	450	0.015 (0.047)	0.747445	0.903905	265	0.049 (0.054)	0.365673	0.725836	185	-0.046 (0.088)	0.602584	0.972958	164	-0.048 (0.09)	0.595841	0.985967	94	0.032 (0.107)	0.765035	0.943011	192	0.063 (0.066)	0.33696	0.86882	181	-0.054 (0.08)	0.500343	0.9675	250	0.05 (0.058)	0.386042	0.839947	111	-0.075 (0.095)	0.431495	0.999785	339	0.05 (0.055)	0.358855	0.628776	450	-0.089 (0.095)	0.352716	0.999775	450	0.049 (0.054)	0.369087	0.629366	0.210898
Q99519	450	0.019 (0.047)	0.692755	0.886143	265	-0.034 (0.058)	0.56543	0.832505	185	0.088 (0.079)	0.268964	0.964149	164	-0.051 (0.091)	0.574546	0.985967	94	0.025 (0.094)	0.795268	0.948317	192	0.067 (0.07)	0.337265	0.86882	181	-0.043 (0.082)	0.604108	0.967752	250	0.055 (0.059)	0.351367	0.818417	111	-0.167 (0.103)	0.108657	0.999785	339	0.061 (0.054)	0.255753	0.540758	450	-0.169 (0.106)	0.110343	0.999775	450	0.066 (0.053)	0.215956	0.503212	0.0475672
P35611	385	-0.089 (0.051)	0.0843451	0.448322	225	-0.067 (0.06)	0.260845	0.657825	160	-0.125 (0.093)	0.180948	0.954249	134	-0.003 (0.105)	0.979871	0.999769	83	-0.192 (0.084)	0.0251553	0.455026	168	-0.082 (0.085)	0.337419	0.86882	153	-0.178 (0.075)	0.0195271	0.95734	216	-0.059 (0.074)	0.428492	0.857778	91	-0.07 (0.134)	0.601015	0.999785	294	-0.097 (0.057)	0.0899569	0.360364	385	-0.081 (0.136)	0.553401	0.999775	385	-0.098 (0.056)	0.0837547	0.350377	0.906777
Q09666	450	0.005 (0.048)	0.922854	0.97714	265	0.048 (0.064)	0.453351	0.772148	185	-0.035 (0.072)	0.630136	0.976521	164	0.032 (0.095)	0.732446	0.985967	94	0.069 (0.079)	0.388248	0.792167	192	-0.072 (0.075)	0.337898	0.86882	181	-0.008 (0.089)	0.925673	0.996985	250	-0.029 (0.06)	0.626601	0.902152	111	0.054 (0.095)	0.572006	0.999785	339	-0.011 (0.055)	0.848017	0.935791	450	0.062 (0.097)	0.523204	0.999775	450	-0.013 (0.055)	0.805115	0.913082	0.496986
P09912	422	0.023 (0.049)	0.638557	0.864183	252	0.078 (0.064)	0.224802	0.624358	170	-0.033 (0.077)	0.667957	0.976521	152	-0.023 (0.082)	0.775338	0.985967	89	0.004 (0.111)	0.969378	0.993745	181	0.073 (0.076)	0.337973	0.86882	168	0.074 (0.084)	0.380148	0.95734	236	-0.053 (0.061)	0.386371	0.839947	102	-0.043 (0.085)	0.614317	0.999785	320	0.055 (0.06)	0.359991	0.629672	422	-0.047 (0.086)	0.583804	0.999775	422	0.058 (0.06)	0.336062	0.607592	0.317394
P00450	450	-0.057 (0.047)	0.227232	0.576745	265	-0.064 (0.056)	0.255969	0.654989	185	-0.055 (0.085)	0.513849	0.968703	164	0 (0.086)	0.999247	0.999769	94	-0.141 (0.097)	0.150598	0.634945	192	-0.067 (0.07)	0.33801	0.86882	181	-0.035 (0.078)	0.65139	0.967752	250	-0.064 (0.061)	0.302249	0.79446	111	0.098 (0.098)	0.320292	0.999785	339	-0.11 (0.054)	0.0434658	0.302012	450	0.111 (0.099)	0.261759	0.999775	450	-0.107 (0.054)	0.0471226	0.297609	0.0544985
P13521	450	0.065 (0.049)	0.187051	0.535407	265	0.082 (0.058)	0.156315	0.547084	185	0.048 (0.09)	0.598028	0.972958	164	0.081 (0.089)	0.363362	0.984489	94	0.031 (0.103)	0.763203	0.943011	192	0.074 (0.077)	0.338149	0.86882	181	0.051 (0.082)	0.533765	0.9675	250	0.067 (0.064)	0.296375	0.789942	111	-0.024 (0.104)	0.814591	0.999785	339	0.1 (0.057)	0.0772266	0.342757	450	-0.033 (0.103)	0.746201	0.999775	450	0.093 (0.056)	0.0943153	0.363186	0.275861
P55011	367	0.069 (0.053)	0.194104	0.541712	220	-0.031 (0.062)	0.615681	0.854335	147	0.242 (0.094)	0.0110051	0.92786	128	0.187 (0.096)	0.0534403	0.86622	79	-0.192 (0.109)	0.0808851	0.564464	160	0.075 (0.078)	0.338574	0.86882	145	0.058 (0.06)	0.332821	0.95734	205	0.126 (0.074)	0.0915377	0.65305	86	0.103 (0.113)	0.363579	0.999785	281	0.058 (0.06)	0.332821	0.604148	367	0.116 (0.118)	0.325081	0.999775	367	0.057 (0.059)	0.337702	0.607592	0.654443
O75074	317	NA	NA	NA	182	-0.064 (0.067)	0.339013	0.708707	135	-0.064 (0.067)	0.339013	0.964149	118	-0.064 (0.067)	0.339013	0.982392	67	-0.064 (0.067)	0.339013	0.758888	132	-0.064 (0.067)	0.339013	0.86882	133	0.014 (0.056)	0.808544	0.981652	168	0.014 (0.056)	0.808544	0.953588	83	0.014 (0.056)	0.808544	0.999785	234	0.014 (0.056)	0.808544	0.917022	317	NA	NA	NA	317	NA	NA	NA	NA
Q9HC56	450	0.091 (0.048)	0.0562179	0.427517	265	0.093 (0.058)	0.109101	0.493636	185	0.094 (0.082)	0.252724	0.964149	164	0.117 (0.085)	0.169444	0.92868	94	0.094 (0.101)	0.355336	0.766749	192	0.068 (0.071)	0.339745	0.86882	181	0.105 (0.082)	0.202125	0.95734	250	0.084 (0.06)	0.165996	0.714296	111	0.087 (0.096)	0.365502	0.999785	339	0.097 (0.055)	0.0802727	0.345009	450	0.076 (0.098)	0.435707	0.999775	450	0.096 (0.055)	0.079563	0.344347	0.858949
P11216	409	0.059 (0.052)	0.251701	0.600979	240	0.061 (0.067)	0.363704	0.724496	169	0.065 (0.082)	0.432209	0.964149	145	0.153 (0.09)	0.090589	0.892116	84	0.127 (0.106)	0.236223	0.700805	180	-0.079 (0.083)	0.340347	0.86882	161	0.044 (0.085)	0.604374	0.967752	230	0.024 (0.071)	0.733999	0.935489	97	0.185 (0.091)	0.0453671	0.999785	312	0.001 (0.063)	0.990275	0.99597	409	0.199 (0.09)	0.0275479	0.999775	409	-0.005 (0.062)	0.930628	0.976413	0.0604752
Q6UWR7	450	0.073 (0.048)	0.124067	0.479107	265	0.05 (0.061)	0.41289	0.752206	185	0.101 (0.076)	0.187711	0.956704	164	-0.004 (0.093)	0.968718	0.999769	94	0.194 (0.101)	0.057006	0.530558	192	0.064 (0.067)	0.341418	0.86882	181	0.012 (0.075)	0.874168	0.98893	250	0.108 (0.062)	0.0848276	0.650037	111	-0.015 (0.106)	0.883873	0.999785	339	0.092 (0.054)	0.0883956	0.357665	450	-0.022 (0.106)	0.840023	0.999775	450	0.097 (0.053)	0.0690854	0.330684	0.318403
O94772	450	0.051 (0.048)	0.292835	0.635093	265	0.062 (0.057)	0.279557	0.669466	185	0.038 (0.086)	0.661675	0.976521	164	0.045 (0.089)	0.610169	0.985967	94	0.03 (0.104)	0.773155	0.943011	192	0.067 (0.071)	0.341579	0.86882	181	0.035 (0.08)	0.662278	0.967752	250	0.062 (0.061)	0.307723	0.79446	111	-0.035 (0.106)	0.742754	0.999785	339	0.08 (0.055)	0.141144	0.421341	450	-0.034 (0.108)	0.753554	0.999775	450	0.072 (0.054)	0.18409	0.475734	0.383293
Q14697	450	0.08 (0.048)	0.0961249	0.456646	265	0.099 (0.056)	0.0797885	0.446957	185	0.054 (0.086)	0.531523	0.968703	164	0.048 (0.083)	0.558726	0.984489	94	0.163 (0.102)	0.115261	0.604042	192	0.073 (0.076)	0.341612	0.86882	181	0.078 (0.078)	0.31476	0.95734	250	0.057 (0.063)	0.36414	0.824374	111	0.007 (0.088)	0.93849	0.999785	339	0.115 (0.057)	0.045409	0.305888	450	-0.003 (0.089)	0.976302	0.999775	450	0.114 (0.057)	0.0456406	0.295789	0.266911
A0A0B4J2D9	212	NA	NA	NA	128	-0.068 (0.071)	0.341803	0.710155	84	-0.068 (0.071)	0.341803	0.964149	80	-0.068 (0.071)	0.341803	0.984489	46	-0.068 (0.071)	0.341803	0.759823	86	-0.068 (0.071)	0.341803	0.86882	80	NA	NA	NA	123	NA	NA	NA	56	NA	NA	NA	156	NA	NA	NA	212	NA	NA	NA	212	NA	NA	NA	NA
Q9Y561	387	0.06 (0.052)	0.254372	0.601299	240	0.045 (0.06)	0.455211	0.773306	147	0.105 (0.102)	0.306154	0.964149	144	0.088 (0.084)	0.29711	0.976823	84	-0.022 (0.121)	0.858439	0.968064	159	0.079 (0.083)	0.341804	0.86882	155	0.102 (0.077)	0.189468	0.95734	214	0.041 (0.073)	0.571184	0.894998	100	0.061 (0.091)	0.505676	0.999785	287	0.063 (0.064)	0.331085	0.604148	387	0.051 (0.091)	0.574288	0.999775	387	0.061 (0.064)	0.338617	0.607592	0.929742
P58401	321	NA	NA	NA	175	-0.055 (0.069)	0.428137	0.757628	146	-0.039 (0.089)	0.659958	0.976521	111	-0.039 (0.089)	0.659958	0.985967	64	-0.039 (0.089)	0.659958	0.913193	146	0.075 (0.079)	0.342461	0.86882	127	-0.05 (0.055)	0.360398	0.95734	183	-0.05 (0.055)	0.360398	0.824374	71	-0.05 (0.055)	0.360398	0.999785	250	-0.05 (0.055)	0.360398	0.629837	321	NA	NA	NA	321	NA	NA	NA	NA
P49788	422	-0.051 (0.047)	0.285029	0.625534	246	-0.037 (0.054)	0.498787	0.801419	176	-0.076 (0.088)	0.387132	0.964149	151	-0.001 (0.076)	0.988476	0.999769	86	-0.138 (0.108)	0.204359	0.675416	185	-0.073 (0.076)	0.342504	0.86882	167	-0.029 (0.07)	0.68347	0.967752	237	-0.034 (0.067)	0.614854	0.900871	103	-0.005 (0.083)	0.956121	0.999785	319	-0.077 (0.058)	0.182872	0.472902	422	0 (0.087)	0.999775	0.999775	422	-0.072 (0.057)	0.205868	0.491467	0.486299
Q8WYN3	326	NA	NA	NA	179	0.075 (0.058)	0.200707	0.602792	147	0.086 (0.101)	0.396497	0.964149	114	0.086 (0.101)	0.396497	0.984489	71	0.12 (0.125)	0.342518	0.759823	141	0.12 (0.125)	0.342518	0.86882	127	0.075 (0.058)	0.200707	0.95734	184	0.075 (0.058)	0.200707	0.734001	75	0.075 (0.058)	0.200707	0.999785	251	0.075 (0.058)	0.200707	0.489619	326	NA	NA	NA	326	NA	NA	NA	NA
Q16610	450	0.006 (0.048)	0.907973	0.972817	265	-0.015 (0.062)	0.808065	0.942321	185	0.031 (0.076)	0.677727	0.976521	164	-0.05 (0.085)	0.560776	0.984489	94	-0.014 (0.104)	0.894742	0.975345	192	0.069 (0.072)	0.343149	0.86882	181	0.005 (0.078)	0.945081	0.996985	250	0.008 (0.064)	0.897389	0.975961	111	-0.044 (0.095)	0.64237	0.999785	339	0.029 (0.056)	0.609735	0.80505	450	-0.042 (0.096)	0.66243	0.999775	450	0.021 (0.055)	0.702979	0.863277	0.569519
Q92820	450	0.068 (0.048)	0.163685	0.516164	265	0.113 (0.06)	0.0619644	0.434916	185	0.014 (0.081)	0.857765	0.990409	164	0.094 (0.088)	0.290251	0.976823	94	0.013 (0.107)	0.902412	0.976065	192	0.066 (0.07)	0.343498	0.86882	181	0.03 (0.083)	0.721728	0.967752	250	0.073 (0.061)	0.22866	0.751631	111	0.061 (0.1)	0.544987	0.999785	339	0.067 (0.056)	0.228068	0.517368	450	0.046 (0.101)	0.651309	0.999775	450	0.074 (0.055)	0.177993	0.470651	0.801094
Q5SGD2	377	-0.074 (0.051)	0.14442	0.498493	214	-0.131 (0.062)	0.035123	0.394145	163	0.007 (0.086)	0.934272	0.993712	135	-0.236 (0.091)	0.0107646	0.809223	75	-0.068 (0.103)	0.508711	0.849124	167	0.074 (0.078)	0.34356	0.86882	153	-0.053 (0.089)	0.555045	0.9675	210	-0.1 (0.062)	0.105422	0.665639	91	-0.109 (0.111)	0.327398	0.999785	286	-0.064 (0.057)	0.263789	0.548145	377	-0.107 (0.105)	0.311371	0.999775	377	-0.063 (0.058)	0.280734	0.565332	0.715224
Q9UBP4	450	0.056 (0.049)	0.259518	0.603965	265	0.073 (0.058)	0.209782	0.615598	185	0.032 (0.089)	0.722791	0.976521	164	0.015 (0.082)	0.856208	0.997234	94	0.103 (0.107)	0.336161	0.756302	192	0.074 (0.078)	0.34494	0.86882	181	0.053 (0.079)	0.497471	0.9675	250	0.03 (0.066)	0.657273	0.913042	111	-0.069 (0.1)	0.487465	0.999785	339	0.102 (0.057)	0.0739924	0.332801	450	-0.057 (0.1)	0.568505	0.999775	450	0.09 (0.056)	0.108961	0.379116	0.196918
Q5T4T6	399	0.05 (0.05)	0.309862	0.646202	234	-0.036 (0.06)	0.552065	0.829647	165	0.179 (0.084)	0.0352425	0.92786	140	0.057 (0.085)	0.504338	0.984489	85	0.045 (0.109)	0.680883	0.920012	174	0.073 (0.077)	0.345025	0.86882	161	-0.019 (0.078)	0.807019	0.981652	222	0.11 (0.068)	0.106646	0.665639	94	0.025 (0.084)	0.764883	0.999785	305	0.066 (0.061)	0.281821	0.562247	399	0.028 (0.088)	0.754903	0.999775	399	0.064 (0.06)	0.288355	0.57089	0.734867
P52797	159	NA	NA	NA	94	0.088 (0.093)	0.345679	0.712085	65	0.088 (0.093)	0.345679	0.964149	45	0.088 (0.093)	0.345679	0.984489	26	0.088 (0.093)	0.345679	0.763007	88	0.088 (0.093)	0.345679	0.86882	61	NA	NA	NA	96	NA	NA	NA	29	NA	NA	NA	130	NA	NA	NA	159	NA	NA	NA	159	NA	NA	NA	NA
Q00169	423	0.081 (0.05)	0.108895	0.469126	251	0.084 (0.061)	0.168289	0.564917	172	0.078 (0.087)	0.372606	0.964149	150	0.111 (0.083)	0.180514	0.930057	90	0.066 (0.103)	0.523537	0.853411	183	0.088 (0.093)	0.346573	0.86882	165	0.24 (0.084)	0.00486044	0.95734	239	-0.009 (0.064)	0.891133	0.974086	101	0.151 (0.089)	0.0926503	0.999785	322	0.05 (0.063)	0.435853	0.694813	423	0.157 (0.089)	0.0774076	0.999775	423	0.047 (0.063)	0.45569	0.695666	0.312584
P02545	354	0.041 (0.052)	0.425941	0.725487	197	0.04 (0.067)	0.550176	0.829647	157	0.041 (0.081)	0.608932	0.972958	128	0.242 (0.092)	0.00976574	0.809223	69	0.242 (0.092)	0.00976574	0.37115	157	-0.068 (0.072)	0.346822	0.86882	140	-0.064 (0.063)	0.303527	0.95734	198	-0.038 (0.062)	0.536947	0.892785	84	0.288 (0.09)	0.00197101	0.999785	270	-0.064 (0.063)	0.303527	0.58471	354	0.276 (0.092)	0.00285101	0.999775	354	-0.065 (0.062)	0.296723	0.577551	0.002258
P04259	450	-0.017 (0.05)	0.736008	0.899447	265	0.058 (0.067)	0.391775	0.733432	185	-0.085 (0.076)	0.267401	0.964149	164	0.101 (0.092)	0.27523	0.976823	94	-0.087 (0.093)	0.351513	0.766222	192	-0.075 (0.079)	0.347421	0.86882	181	0.138 (0.078)	0.0765807	0.95734	250	-0.166 (0.069)	0.0166647	0.575851	111	0.098 (0.096)	0.309501	0.999785	339	-0.061 (0.059)	0.303525	0.58471	450	0.108 (0.097)	0.269767	0.999775	450	-0.062 (0.059)	0.290402	0.573784	0.135835
Q7Z5L7	450	0.014 (0.048)	0.763856	0.906127	265	-0.038 (0.057)	0.504474	0.801631	185	0.093 (0.084)	0.267335	0.964149	164	-0.069 (0.089)	0.43847	0.984489	94	0.015 (0.099)	0.880974	0.974078	192	0.067 (0.071)	0.347448	0.86882	181	0.021 (0.076)	0.778875	0.970151	250	0.016 (0.065)	0.808633	0.953588	111	-0.064 (0.099)	0.519199	0.999785	339	0.032 (0.056)	0.560623	0.773736	450	-0.056 (0.1)	0.579335	0.999775	450	0.035 (0.055)	0.520954	0.744436	0.427001
O60869	156	NA	NA	NA	95	0.103 (0.109)	0.347582	0.712671	61	0.103 (0.109)	0.347582	0.964149	53	0.103 (0.109)	0.347582	0.984489	35	0.103 (0.109)	0.347582	0.763634	68	0.103 (0.109)	0.347582	0.86882	59	NA	NA	NA	93	NA	NA	NA	37	NA	NA	NA	119	NA	NA	NA	156	NA	NA	NA	156	NA	NA	NA	NA
P41222	450	0.063 (0.047)	0.181517	0.528425	265	0.122 (0.056)	0.0291307	0.394145	185	-0.03 (0.084)	0.720763	0.976521	164	0.08 (0.08)	0.319701	0.976823	94	0.026 (0.102)	0.79792	0.948904	192	0.069 (0.073)	0.347906	0.86882	181	0.102 (0.075)	0.175504	0.95734	250	-0.004 (0.063)	0.94679	0.987721	111	-0.046 (0.103)	0.654737	0.999785	339	0.092 (0.054)	0.0860731	0.353954	450	-0.038 (0.105)	0.720234	0.999775	450	0.09 (0.053)	0.0920263	0.360373	0.279483
O14656	158	NA	NA	NA	97	0.108 (0.115)	0.347942	0.712755	61	0.108 (0.115)	0.347942	0.964149	54	0.108 (0.115)	0.347942	0.984489	35	0.108 (0.115)	0.347942	0.763634	69	0.108 (0.115)	0.347942	0.86882	58	NA	NA	NA	92	NA	NA	NA	34	NA	NA	NA	124	NA	NA	NA	158	NA	NA	NA	158	NA	NA	NA	NA
P10619	450	0.003 (0.048)	0.947764	0.981791	265	0.052 (0.058)	0.372654	0.729501	185	-0.068 (0.083)	0.415437	0.964149	164	0.057 (0.095)	0.546321	0.984489	94	0.096 (0.101)	0.34252	0.759823	192	-0.063 (0.067)	0.34882	0.86882	181	-0.042 (0.076)	0.580862	0.9675	250	0.05 (0.062)	0.418503	0.854718	111	0.061 (0.111)	0.580746	0.999785	339	-0.017 (0.054)	0.749331	0.886618	450	0.058 (0.113)	0.61083	0.999775	450	-0.009 (0.053)	0.869284	0.950438	0.59523
Q96QV1	383	0.033 (0.051)	0.514949	0.792894	231	-0.02 (0.065)	0.764108	0.928981	152	0.1 (0.082)	0.224673	0.964149	134	0.029 (0.106)	0.783625	0.985967	82	-0.038 (0.113)	0.738081	0.942777	167	0.063 (0.067)	0.348844	0.86882	149	0.027 (0.058)	0.648326	0.967752	218	-0.045 (0.064)	0.480117	0.878751	91	0.069 (0.11)	0.531891	0.999785	292	0.027 (0.058)	0.648326	0.828847	383	0.064 (0.108)	0.553539	0.999775	383	0.024 (0.058)	0.676096	0.849674	0.747013
Q07954	450	0.055 (0.047)	0.247354	0.598163	265	0.08 (0.061)	0.191868	0.589289	185	0.027 (0.074)	0.714176	0.976521	164	0.024 (0.085)	0.779113	0.985967	94	0.087 (0.107)	0.418871	0.813443	192	0.064 (0.068)	0.349099	0.86882	181	0.08 (0.081)	0.323354	0.95734	250	0.019 (0.061)	0.761218	0.944656	111	0.012 (0.094)	0.898053	0.999785	339	0.073 (0.056)	0.18793	0.474027	450	0.007 (0.096)	0.939683	0.999775	450	0.072 (0.055)	0.189953	0.480547	0.557295
P23468	450	0.081 (0.047)	0.0855953	0.448322	265	0.032 (0.059)	0.580927	0.836147	185	0.153 (0.079)	0.0542852	0.92786	164	0.065 (0.077)	0.398298	0.984489	94	0.158 (0.114)	0.169052	0.645746	192	0.068 (0.072)	0.349901	0.86882	181	0.072 (0.08)	0.370998	0.95734	250	0.077 (0.061)	0.20869	0.739035	111	0.044 (0.085)	0.607648	0.999785	339	0.103 (0.057)	0.072296	0.332801	450	0.042 (0.086)	0.627788	0.999775	450	0.099 (0.057)	0.0824759	0.347963	0.581985
Q76KP1	450	-0.03 (0.048)	0.526904	0.802005	265	0.025 (0.056)	0.661369	0.881696	185	-0.118 (0.085)	0.166783	0.954249	164	-0.116 (0.079)	0.141776	0.92868	94	-0.038 (0.103)	0.711099	0.934135	192	0.071 (0.076)	0.350095	0.86882	181	-0.106 (0.075)	0.156323	0.95734	250	0.001 (0.063)	0.988808	0.996722	111	-0.155 (0.088)	0.081815	0.999785	339	0.024 (0.057)	0.67814	0.846624	450	-0.159 (0.091)	0.0816084	0.999775	450	0.019 (0.056)	0.739108	0.87899	0.0974718
O60243	450	0.074 (0.048)	0.119765	0.474018	265	0.069 (0.055)	0.208454	0.612504	185	0.09 (0.09)	0.317038	0.964149	164	0.051 (0.08)	0.527254	0.984489	94	0.134 (0.101)	0.1885	0.665834	192	0.07 (0.075)	0.350229	0.86882	181	0.044 (0.075)	0.561803	0.9675	250	0.072 (0.064)	0.262169	0.764677	111	0.066 (0.093)	0.478938	0.999785	339	0.081 (0.056)	0.147685	0.433168	450	0.069 (0.095)	0.466494	0.999775	450	0.077 (0.055)	0.166633	0.460472	0.946918
Q71H61	421	0.072 (0.049)	0.142813	0.496806	243	0.07 (0.059)	0.23335	0.631384	178	0.087 (0.089)	0.330426	0.964149	155	0.086 (0.089)	0.335896	0.979836	88	0.051 (0.091)	0.575858	0.875147	178	0.077 (0.082)	0.350563	0.86882	172	0.067 (0.072)	0.355582	0.95734	231	0.052 (0.071)	0.45869	0.867823	105	0.03 (0.109)	0.786509	0.999785	316	0.095 (0.056)	0.0921623	0.361263	421	0.002 (0.109)	0.981706	0.999775	421	0.091 (0.055)	0.102954	0.372586	0.47106
Q9UBR2	450	0.027 (0.047)	0.566767	0.832332	265	0.091 (0.054)	0.0939697	0.476014	185	-0.087 (0.086)	0.313994	0.964149	164	0.113 (0.091)	0.21553	0.964809	94	0.118 (0.101)	0.244758	0.704785	192	-0.061 (0.065)	0.350875	0.86882	181	0.013 (0.073)	0.855705	0.987798	250	0.044 (0.063)	0.487243	0.885298	111	-0.017 (0.113)	0.881959	0.999785	339	0.033 (0.052)	0.52559	0.749219	450	-0.006 (0.115)	0.957634	0.999775	450	0.034 (0.052)	0.515227	0.739715	0.751748
P05452	450	-0.02 (0.047)	0.671716	0.878363	265	-0.049 (0.057)	0.388411	0.733432	185	0.02 (0.081)	0.807429	0.981666	164	-0.062 (0.087)	0.477488	0.984489	94	-0.129 (0.098)	0.188444	0.665834	192	0.066 (0.071)	0.351147	0.86882	181	0.082 (0.076)	0.286008	0.95734	250	-0.115 (0.062)	0.0632833	0.650037	111	-0.066 (0.099)	0.508722	0.999785	339	-0.012 (0.054)	0.823531	0.92347	450	-0.046 (0.1)	0.644727	0.999775	450	-0.012 (0.054)	0.816515	0.920691	0.76662
O14498	450	-0.048 (0.049)	0.322363	0.654059	265	-0.125 (0.06)	0.0384953	0.394145	185	0.051 (0.08)	0.527763	0.968703	164	-0.103 (0.079)	0.193286	0.947544	94	-0.187 (0.109)	0.0902057	0.57709	192	0.072 (0.077)	0.351365	0.86882	181	0.053 (0.089)	0.553171	0.9675	250	-0.097 (0.059)	0.103632	0.665639	111	-0.075 (0.088)	0.39676	0.999785	339	-0.037 (0.058)	0.522106	0.747801	450	-0.062 (0.088)	0.482018	0.999775	450	-0.043 (0.057)	0.456736	0.695666	0.853074
Q8TBY8	345	0.011 (0.054)	0.833493	0.93607	196	0.011 (0.054)	0.833493	0.955062	149	-0.038 (0.09)	0.67718	0.976521	121	-0.038 (0.09)	0.67718	0.985967	66	-0.038 (0.09)	0.67718	0.918746	158	-0.074 (0.079)	0.35178	0.86882	135	-0.008 (0.062)	0.903576	0.991255	194	0.016 (0.064)	0.799794	0.953588	81	0.011 (0.054)	0.833493	0.999785	264	-0.008 (0.062)	0.903576	0.964357	345	0.108 (0.122)	0.377538	0.999775	345	-0.007 (0.062)	0.912642	0.971044	0.401294
Q8N6Q3	450	0.032 (0.047)	0.499168	0.785727	265	-0.005 (0.057)	0.930891	0.982934	185	0.09 (0.083)	0.276901	0.964149	164	0.17 (0.086)	0.0491096	0.86622	94	-0.006 (0.093)	0.951051	0.986766	192	-0.068 (0.072)	0.352059	0.86882	181	0.021 (0.08)	0.793361	0.974313	250	0.063 (0.06)	0.299685	0.794106	111	0.111 (0.092)	0.231327	0.999785	339	0.003 (0.056)	0.950824	0.982449	450	0.119 (0.094)	0.205249	0.999775	450	0.003 (0.055)	0.963089	0.984352	0.283136
Q15746	417	-0.089 (0.051)	0.0807379	0.443741	246	-0.092 (0.06)	0.126864	0.515896	171	-0.085 (0.09)	0.346108	0.964149	155	-0.142 (0.084)	0.0923658	0.892116	84	-0.046 (0.126)	0.715353	0.936682	178	-0.071 (0.076)	0.352074	0.86882	169	-0.056 (0.085)	0.513078	0.9675	229	-0.136 (0.065)	0.0362222	0.633966	106	-0.234 (0.084)	0.00665826	0.999785	311	-0.018 (0.063)	0.780115	0.903928	417	-0.22 (0.088)	0.013115	0.999775	417	-0.027 (0.062)	0.659437	0.837963	0.0727554
P52758	438	-0.065 (0.048)	0.177345	0.528425	258	-0.032 (0.06)	0.589497	0.842838	180	-0.107 (0.079)	0.179566	0.954249	160	-0.128 (0.077)	0.100678	0.892116	90	0.116 (0.114)	0.309867	0.739683	188	-0.069 (0.074)	0.352135	0.86882	176	-0.146 (0.069)	0.0352662	0.95734	243	0.031 (0.07)	0.664576	0.915168	108	-0.117 (0.08)	0.148104	0.999785	330	-0.034 (0.06)	0.567383	0.777973	438	-0.118 (0.083)	0.154619	0.999775	438	-0.038 (0.059)	0.520791	0.744436	0.432613
Q9BWP8	370	0.051 (0.052)	0.328093	0.655539	218	0.016 (0.061)	0.786514	0.938202	152	0.101 (0.095)	0.289415	0.964149	140	0.035 (0.085)	0.685843	0.985967	76	0.033 (0.124)	0.78927	0.947874	154	0.076 (0.082)	0.352488	0.86882	150	0.036 (0.059)	0.540075	0.9675	205	0.145 (0.065)	0.0261959	0.596139	97	0.1 (0.119)	0.401114	0.999785	273	0.036 (0.059)	0.540075	0.759793	370	0.104 (0.117)	0.374903	0.999775	370	0.038 (0.059)	0.512588	0.738609	0.614287
O14594	450	0.068 (0.049)	0.167001	0.516164	265	0.089 (0.057)	0.121269	0.514506	185	0.036 (0.088)	0.683468	0.976521	164	0.056 (0.091)	0.538468	0.984489	94	0.091 (0.101)	0.373402	0.782018	192	0.066 (0.071)	0.352697	0.86882	181	0.092 (0.08)	0.254392	0.95734	250	0.041 (0.063)	0.520078	0.892785	111	0.038 (0.109)	0.726483	0.999785	339	0.084 (0.055)	0.127851	0.396337	450	0.029 (0.11)	0.791365	0.999775	450	0.077 (0.054)	0.158042	0.448091	0.695737
P01011	450	-0.078 (0.048)	0.105603	0.466651	265	-0.061 (0.058)	0.29431	0.681447	185	-0.107 (0.083)	0.201502	0.958309	164	-0.104 (0.088)	0.241605	0.97537	94	-0.059 (0.089)	0.506035	0.848309	192	-0.074 (0.08)	0.35322	0.86882	181	-0.065 (0.083)	0.435523	0.966182	250	-0.073 (0.061)	0.235614	0.754655	111	0.035 (0.097)	0.717953	0.999785	339	-0.123 (0.056)	0.0291028	0.264752	450	0.048 (0.096)	0.616622	0.999775	450	-0.121 (0.056)	0.0305471	0.274924	0.125914
Q14C87	450	0.03 (0.048)	0.536466	0.807272	265	0.01 (0.058)	0.85775	0.962112	185	0.068 (0.086)	0.433771	0.964149	164	0.019 (0.085)	0.822192	0.988943	94	-0.023 (0.105)	0.824104	0.955959	192	0.069 (0.074)	0.353311	0.86882	181	0.074 (0.077)	0.342581	0.95734	250	0.012 (0.065)	0.857303	0.962377	111	0.006 (0.101)	0.951755	0.999785	339	0.044 (0.056)	0.430217	0.686916	450	-0.003 (0.102)	0.979652	0.999775	450	0.039 (0.055)	0.474784	0.711724	0.716278
[truncated: 2,950 more rows]

## Sheet: S3
EMIF	linear regression total group				linear regression, stratified results																																				interaction analysis with amyloid pathology
[truncated: 2,379 more rows]

[truncated: 16 more sheets: S4, S5, S6, S7, S8, S9, S10, S11, S12, S13, S14, S15, S16, S17, S18, S19]
